# Supplementary material for: White Adipose Tissue Browning in the R6/2 Mouse Model of Huntington’s Disease
Source: PLoS One. 2016 Aug 3;11(8):e0159870. doi: 10.1371/journal.pone.0159870 (PMC4972251; doi:10.1371/journal.pone.0159870)
Supplement: S1 Table — Complete affymetrix dataset for R6/2 vs. WT inguinal WAT following SAM analysis. (XLS) [file pone.0159870.s003.xls]

## Sheet: SAM_T-test_WT_vs_HD.txt
Probe Set ID	Gene Accession	Gene Symbol	Gene Description	Cytoband	mRNA Accession	mRna - Description	UniGene ID	UniGene Expression Information	Chromosome	Strand	Start	Stop	GO Biological Process ID	GO Biological Process Term	GO Biological Process Evidence	GO Cellular Component ID	GO Cellular Component Term	GO Cellular Component Evidence	GO Molecular Function ID	GO Molecular Function Term	GO Molecular Function Evidence	Pathway Source	Pathway Name	Protein Domains - Source	Protein Domains - Accession or domain name	Protein Domains - Description	T-test(p-value)	FC (+/-)	Score (d)	Numerator (r)	Denominator (s+s0)	Fold Change	q-value (%)	WT_1	WT_2	WT_3	WT_4	WT_5	WT_6	R6/2_1	R6/2_2	R6/2_3	R6/2_4	R6/2_5	R6/2_6
17512809	AK150430	Hp	haptoglobin	8 D3|8 57.11 cM	AK150430	Mus musculus bone marrow macrophage cDNA, RIKEN full-length enriched library, clone:I830007G13 product:haptoglobin, full insert sequence.	Mm.26730	bladder| blood| bone| bone marrow| connective tissue| embryonic tissue| inner ear| intestine| joint| kidney| liver| lung| mammary gland| muscle| salivary gland| skin| spleen| thymus| fetus| neonate| juvenile| adult	chr8	-	109575128	109579172	GO:0001889 // GO:0006508 // GO:0006953 // GO:0010942 // GO:0042542 // GO:0042742 // GO:0051354 // GO:2000296 // GO:0008152	liver development // proteolysis // acute-phase response // positive regulation of cell death // response to hydrogen peroxide // defense response to bacterium // negative regulation of oxidoreductase activity // negative regulation of hydrogen peroxide catabolic process // metabolic process	not recorded // inferred from electronic annotation // inferred from electronic annotation // not recorded // not recorded // inferred from electronic annotation // not recorded // not recorded // inferred from electronic annotation	GO:0005576 // GO:0005615 // GO:0005783 // GO:0005794 // GO:0031838	extracellular region // extracellular space // endoplasmic reticulum // Golgi apparatus // haptoglobin-hemoglobin complex	inferred from electronic annotation // not recorded // not recorded // not recorded // not recorded	GO:0003824 // GO:0004252 // GO:0016209 // GO:0030492 // GO:0042803 // GO:0030492	catalytic activity // serine-type endopeptidase activity // antioxidant activity // hemoglobin binding // protein homodimerization activity // hemoglobin binding	inferred from electronic annotation // inferred from electronic annotation // inferred from electronic annotation // not recorded // not recorded // inferred from electronic annotation	---	---	---	---	---	1.65E-04	-4.599163821	-5.950281	-2.108983	0.3544342	0.21743083	0	10.5331	11.28928	10.57861	12.2415	11.33657	11.75842	9.150925	9.520967	9.093654	9.638269	8.982821	8.696946
17346150	AK004940	Lrg1	leucine-rich alpha-2-glycoprotein 1	17 D|17 29.17 cM	AK004940	Mus musculus adult male liver cDNA, RIKEN full-length enriched library, clone:1300008B03 product:LEUCINE-RICH HEV GLYCOPROTEIN homolog [Mus musculus], full insert sequence.	Mm.348025	bladder| brain| eye| heart| intestine| joint| kidney| liver| lung| lymph node| mammary gland| muscle| pancreas| salivary gland| skin| spleen| testis| uterus| neonate| juvenile| adult	chr17	-	56119678	56121946	GO:0050873	brown fat cell differentiation	inferred from direct assay	GO:0005615 // GO:0005615	extracellular space // extracellular space	not recorded // inferred from electronic annotation	GO:0003674	molecular_function	no biological data available	---	---	---	---	---	1.57E-04	-2.647254804	-5.0025306	-1.4267297	0.28520158	0.37774974	0	8.770447	9.123486	8.711206	9.688376	8.840119	8.949747	7.491251	7.836231	7.382627	8.35821	7.408868	7.045815
17328842	BC094364	Prodh	proline dehydrogenase	16 A3|16 11.19 cM	BC094364	Mus musculus cDNA clone IMAGE:6830779, with apparent retained intron.	Mm.28456	bladder| bone| bone marrow| brain| embryonic tissue| extraembryonic tissue| eye| inner ear| intestine| kidney| liver| lung| mammary gland| muscle| ovary| salivary gland| skin| spinal cord| thymus|oocyte| blastocyst| organogenesis| fetus| juvenile| adult	chr16	-	18060357	18090203	GO:0006537 // GO:0006560 // GO:0006562 // GO:0055114 // GO:0055114 // GO:0010133 // GO:0055114	glutamate biosynthetic process // proline metabolic process // proline catabolic process // oxidation-reduction process // oxidation-reduction process // proline catabolic process to glutamate // oxidation-reduction process	inferred from electronic annotation // inferred from electronic annotation // inferred from electronic annotation // not recorded // inferred from sequence or structural similarity // inferred from electronic annotation // inferred from electronic annotation	GO:0005739 // GO:0005739 // GO:0005743 // GO:0005739 // GO:0005759	mitochondrion // mitochondrion // mitochondrial inner membrane // mitochondrion // mitochondrial matrix	inferred from direct assay // not recorded // inferred from direct assay // inferred from electronic annotation // inferred from electronic annotation	GO:0004657 // GO:0004657 // GO:0016491 // GO:0016597 // GO:0071949 // GO:0004657 // GO:0071949	proline dehydrogenase activity // proline dehydrogenase activity // oxidoreductase activity // amino acid binding // FAD binding // proline dehydrogenase activity // FAD binding	not recorded // inferred from sequence or structural similarity // inferred from electronic annotation // not recorded // not recorded // inferred from electronic annotation // inferred from sequence or structural similarity	---	---	---	---	---	4.34E-04	-1.536295645	-3.8795753	-0.61099625	0.1574905	0.6509163	0	6.588686	7.034858	6.563064	6.988863	6.929549	7.068788	6.180449	6.214802	6.344197	6.491857	6.172347	6.104179
17544517	AK040081	Gla	galactosidase, alpha	X E-F1|X 56.2 cM	AK040081	Mus musculus 0 day neonate thymus cDNA, RIKEN full-length enriched library, clone:A430057F16 product:galactosidase, alpha, full insert sequence.	Mm.1114	adipose tissue| blood| bone marrow| brain| embryonic tissue| epididymis| extraembryonic tissue| eye| inner ear| intestine| kidney| lung| mammary gland| ovary| oviduct| pancreas| prostate| salivary gland| skin| spinal cord| spleen| testis| thymus| uterus| vagina| cleavage| blastocyst| egg cylinder| organogenesis| fetus| neonate| juvenile| adult	chrX	-	134588149	134601125	GO:0005975 // GO:0008152 // GO:0009311 // GO:0016139 // GO:0030282 // GO:0045019 // GO:0046477 // GO:0046477 // GO:0051001 // GO:0009311 // GO:0009311 // GO:0016139 // GO:0009311	carbohydrate metabolic process // metabolic process // oligosaccharide metabolic process // glycoside catabolic process // bone mineralization // negative regulation of nitric oxide biosynthetic process // glycosylceramide catabolic process // glycosylceramide catabolic process // negative regulation of nitric-oxide synthase activity // oligosaccharide metabolic process // oligosaccharide metabol…	inferred from electronic annotation // inferred from electronic annotation // not recorded // not recorded // inferred from mutant phenotype // inferred from mutant phenotype // inferred from direct assay // inferred from mutant phenotype // inferred from mutant phenotype // --- // inferred from electronic annotation // --- // inferred from sequence or structural similarity	GO:0005576 // GO:0005737 // GO:0005764 // GO:0005764 // GO:0005794 // GO:0005576 // GO:0005737 // GO:0005764 // GO:0005794 // GO:0005576 // GO:0005737 // GO:0005764 // GO:0005794	extracellular region // cytoplasm // lysosome // lysosome // Golgi apparatus // extracellular region // cytoplasm // lysosome // Golgi apparatus // extracellular region // cytoplasm // lysosome // Golgi apparatus	not recorded // not recorded // inferred from direct assay // not recorded // not recorded // inferred from electronic annotation // inferred from electronic annotation // inferred from electronic annotation // inferred from electronic annotation // inferred from sequence or structural similarity // inferred from sequence or structural similarity // inferred from sequence or structural similarity…	GO:0003824 // GO:0004553 // GO:0004557 // GO:0004557 // GO:0004557 // GO:0005102 // GO:0016787 // GO:0016798 // GO:0016936 // GO:0042803 // GO:0052692 // GO:0003824 // GO:0004557 // GO:0005102 // GO:0042803 // GO:0003824 // GO:0004557 // GO:0005102 // GO:0042803	catalytic activity // hydrolase activity, hydrolyzing O-glycosyl compounds // alpha-galactosidase activity // alpha-galactosidase activity // alpha-galactosidase activity // receptor binding // hydrolase activity // hydrolase activity, acting on glycosyl bonds // galactoside binding // protein homodimerization activity // raffinose alpha-galactosidase activity // catalytic activity // alpha-galac…	not recorded // inferred from electronic annotation // inferred from direct assay // inferred from mutant phenotype // not recorded // not recorded // inferred from electronic annotation // inferred from electronic annotation // not recorded // not recorded // inferred from electronic annotation // inferred from electronic annotation // inferred from electronic annotation // inferred from electro…	---	---	---	---	---	1.82E-04	-1.428678032	-3.799977	-0.51188946	0.13470857	0.6999478	0	7.511309	7.492888	7.332891	7.629164	7.176898	7.561584	7.122931	6.879627	6.951631	7.060219	6.801682	6.817307
17503937	AK002567	Mt2	metallothionein 2	8 C5|8 46.32 cM	AK002567	Mus musculus adult male kidney cDNA, RIKEN full-length enriched library, clone:0610011P06 product:METALLOTHIONEIN-II (MT-II), full insert sequence.	Mm.147226	blood| bone marrow| brain| embryonic tissue| extraembryonic tissue| eye| heart| intestine| joint| kidney| liver| lung| mammary gland| olfactory mucosa| pancreas| prostate| skin| spleen| stomach| testis| thymus| thyroid| tongue| uterus| cleavage| morula| blastocyst| gastrula| organogenesis| fetus| juvenile| adult	chr8	+	94172618	94173567	GO:0006882 // GO:0007263 // GO:0010273 // GO:0045926 // GO:0071294	cellular zinc ion homeostasis // nitric oxide mediated signal transduction // detoxification of copper ion // negative regulation of growth // cellular response to zinc ion	inferred from mutant phenotype // inferred from mutant phenotype // inferred from mutant phenotype // inferred from sequence or structural similarity // inferred from sequence or structural similarity	GO:0005622 // GO:0005634 // GO:0005737 // GO:0048471	intracellular // nucleus // cytoplasm // perinuclear region of cytoplasm	inferred from mutant phenotype // inferred from sequence or structural similarity // inferred from sequence or structural similarity // inferred from sequence or structural similarity	GO:0008270 // GO:0008270 // GO:0046870 // GO:0046872 // GO:0008270	zinc ion binding // zinc ion binding // cadmium ion binding // metal ion binding // zinc ion binding	not recorded // traceable author statement // not recorded // inferred from electronic annotation // inferred from sequence or structural similarity	---	---	---	---	---	0.004056698	-3.130085459	-3.721998	-1.5089121	0.4054038	0.31948006	0	9.850239	10.83077	9.223797	10.56581	9.035275	10.80595	8.545686	8.612785	8.87383	8.88695	7.928502	8.410618
17424279	AK015675	Cntfr	ciliary neurotrophic factor receptor	4 A5|4 21.81 cM	AK015675	Mus musculus adult male testis cDNA, RIKEN full-length enriched library, clone:4930502A07 product:ciliary neurotrophic factor receptor, full insert sequence.	Mm.425178	brain| embryonic tissue| eye| mammary gland| nasopharynx| pancreas| testis| thyroid| morula| gastrula| fetus| neonate| juvenile| adult	chr4	-	41657498	41697091	GO:0001967 // GO:0003360 // GO:0007548 // GO:0008284 // GO:0043524 // GO:0060538 // GO:0070120 // GO:0070120 // GO:0070120	suckling behavior // brainstem development // sex differentiation // positive regulation of cell proliferation // negative regulation of neuron apoptotic process // skeletal muscle organ development // ciliary neurotrophic factor-mediated signaling pathway // ciliary neurotrophic factor-mediated signaling pathway // ciliary neurotrophic factor-mediated signaling pathway	inferred from mutant phenotype // inferred from mutant phenotype // inferred from mutant phenotype // inferred from genetic interaction // inferred from mutant phenotype // inferred from mutant phenotype // inferred from genetic interaction // not recorded // inferred from electronic annotation	GO:0005886 // GO:0016020 // GO:0031225 // GO:0097059 // GO:0097059	plasma membrane // membrane // anchored to membrane // CNTFR-CLCF1 complex // CNTFR-CLCF1 complex	inferred from electronic annotation // inferred from electronic annotation // inferred from electronic annotation // not recorded // inferred from electronic annotation	GO:0004896 // GO:0004897 // GO:0004897 // GO:0005102 // GO:0005515 // GO:0019955 // GO:0005102 // GO:0019955	cytokine receptor activity // ciliary neurotrophic factor receptor activity // ciliary neurotrophic factor receptor activity // receptor binding // protein binding // cytokine binding // receptor binding // cytokine binding	inferred from electronic annotation // inferred from genetic interaction // not recorded // not recorded // inferred from physical interaction // not recorded // inferred from electronic annotation // inferred from electronic annotation	---	---	---	---	---	3.94E-04	-1.331756157	-3.559794	-0.4181857	0.1174747	0.7508882	0	7.077419	7.092427	7.230256	7.25878	7.216388	7.120253	6.759428	6.660026	6.8803	6.969035	6.619019	6.598597
17526707	AK040211	Zbtb16	zinc finger and BTB domain containing 16	9 A5.3|9 26.47 cM	AK040211	Mus musculus 0 day neonate thymus cDNA, RIKEN full-length enriched library, clone:A430077H20 product:zinc finger protein 145, full insert sequence.	Mm.457803	brain| embryonic tissue| extraembryonic tissue| eye| inner ear| kidney| lung| mammary gland| thymus| organogenesis| fetus| neonate| adult	chr9	-	48654297	48835945	GO:0001501 // GO:0001823 // GO:0006355 // GO:0007417 // GO:0008285 // GO:0009880 // GO:0009952 // GO:0030097 // GO:0030097 // GO:0030326 // GO:0032332 // GO:0034504 // GO:0035116 // GO:0035116 // GO:0035136 // GO:0035137 // GO:0042733 // GO:0043065 // GO:0045600 // GO:0045638 // GO:0045778 // GO:0045892 // GO:0045893 // GO:0048133 // GO:0051216 // GO:0061036 // GO:0032332 // GO:0045600 // GO:0045…	skeletal system development // mesonephros development // regulation of transcription, DNA-dependent // central nervous system development // negative regulation of cell proliferation // embryonic pattern specification // anterior/posterior pattern specification // hemopoiesis // hemopoiesis // embryonic limb morphogenesis // positive regulation of chondrocyte differentiation // protein localizat…	inferred from mutant phenotype // inferred from direct assay // inferred from mutant phenotype // inferred from direct assay // inferred from mutant phenotype // inferred from mutant phenotype // inferred from mutant phenotype // inferred from direct assay // not recorded // inferred from mutant phenotype // not recorded // not recorded // inferred from mutant phenotype // not recorded // inferre…	GO:0005634 // GO:0005634 // GO:0005829 // GO:0005886 // GO:0016604 // GO:0016605 // GO:0016607 // GO:0016607 // GO:0017053 // GO:0005634 // GO:0016604 // GO:0016605 // GO:0016607 // GO:0017053 // GO:0005634 // GO:0016604 // GO:0016605	nucleus // nucleus // cytosol // plasma membrane // nuclear body // PML body // nuclear speck // nuclear speck // transcriptional repressor complex // nucleus // nuclear body // PML body // nuclear speck // transcriptional repressor complex // nucleus // nuclear body // PML body	inferred from direct assay // not recorded // not recorded // not recorded // not recorded // not recorded // not recorded // inferred from sequence or structural similarity // not recorded // inferred from electronic annotation // inferred from electronic annotation // inferred from electronic annotation // inferred from electronic annotation // inferred from electronic annotation // inferred fr…	GO:0003677 // GO:0003690 // GO:0003700 // GO:0005515 // GO:0008022 // GO:0019904 // GO:0042802 // GO:0042803 // GO:0046872 // GO:0003676 // GO:0003677 // GO:0042802 // GO:0042803 // GO:0042803	DNA binding // double-stranded DNA binding // sequence-specific DNA binding transcription factor activity // protein binding // protein C-terminus binding // protein domain specific binding // identical protein binding // protein homodimerization activity // metal ion binding // nucleic acid binding // DNA binding // identical protein binding // protein homodimerization activity // protein homodi…	not recorded // not recorded // not recorded // inferred from physical interaction // not recorded // not recorded // not recorded // not recorded // inferred from electronic annotation // inferred from electronic annotation // inferred from electronic annotation // inferred from electronic annotation // inferred from electronic annotation // inferred from sequence or structural similarity	---	---	---	---	---	0.002471845	-2.549542044	-3.5151174	-1.3260751	0.37724915	0.3922273	0	8.510483	8.928193	8.815608	10.08451	9.186188	8.421536	7.136377	7.532426	7.602244	8.683762	7.66158	7.373678
17308881	AK004451	Rgcc	regulator of cell cycle	14 D3|14	AK004451	Mus musculus 18-day embryo whole body cDNA, RIKEN full-length enriched library, clone:1190002H23 product:1190002H23Rik protein (Response gene to complement 32), full insert sequence.	Mm.29811	adrenal gland| bone marrow| brain| embryonic tissue| extraembryonic tissue| eye| heart| intestine| joint| lung| lymph node| mammary gland| pancreas| pineal gland| spinal cord| spleen| testis| thymus| thyroid| gastrula| organogenesis| fetus| neonate| juvenile| adult	chr14	-	79288749	79301635	GO:0000082 // GO:0001100 // GO:0001937 // GO:0003331 // GO:0006956 // GO:0007049 // GO:0008285 // GO:0010718 // GO:0016525 // GO:0031659 // GO:0032967 // GO:0043537 // GO:0045840 // GO:0050710 // GO:0050715 // GO:0051091 // GO:0051496 // GO:0071158 // GO:0071456 // GO:0071850 // GO:0072537 // GO:0090272 // GO:1901313 // GO:1901991 // GO:2000048 // GO:2000353 // GO:2000573 // GO:0000082 // GO:0001…	G1/S transition of mitotic cell cycle // negative regulation of exit from mitosis // negative regulation of endothelial cell proliferation // positive regulation of extracellular matrix constituent secretion // complement activation // cell cycle // negative regulation of cell proliferation // positive regulation of epithelial to mesenchymal transition // negative regulation of angiogenesis // po…	not recorded // not recorded // not recorded // not recorded // not recorded // inferred from electronic annotation // not recorded // not recorded // not recorded // not recorded // not recorded // not recorded // not recorded // not recorded // not recorded // not recorded // not recorded // not recorded // not recorded // not recorded // inferred from mutant phenotype // not recorded // not re…	GO:0005634 // GO:0005730 // GO:0005737 // GO:0005813 // GO:0005856 // GO:0005634 // GO:0005634 // GO:0005730 // GO:0005737 // GO:0005737 // GO:0005813 // GO:0005815	nucleus // nucleolus // cytoplasm // centrosome // cytoskeleton // nucleus // nucleus // nucleolus // cytoplasm // cytoplasm // centrosome // microtubule organizing center	not recorded // not recorded // not recorded // not recorded // inferred from electronic annotation // inferred from electronic annotation // --- // inferred from electronic annotation // inferred from electronic annotation // --- // inferred from electronic annotation // inferred from electronic annotation	GO:0005515 // GO:0019901 // GO:0030295 // GO:0070412 // GO:0030295 // GO:0030295 // GO:0070412	protein binding // protein kinase binding // protein kinase activator activity // R-SMAD binding // protein kinase activator activity // protein kinase activator activity // R-SMAD binding	inferred from physical interaction // not recorded // not recorded // not recorded // inferred from electronic annotation // --- // inferred from electronic annotation	---	---	---	---	---	0.001982839	-1.59765877	-3.477886	-0.70004463	0.20128453	0.6259159	0	9.14837	9.107271	8.765751	9.283017	9.029929	9.196762	8.32376	8.622018	8.149227	8.943555	8.140023	8.152252
17239435	AB183545	Gpr126	G protein-coupled receptor 126	10 A2|10	AB183545	Mus musculus DREG mRNA for developmentally regulated G-protein-coupled receptor, complete cds.	Mm.440142	bone marrow| brain| embryonic tissue| epididymis| extraembryonic tissue| eye| heart| lung| mammary gland| molar| muscle| pancreas| skin| spleen| fetus| juvenile| adult	chr10	-	14402585	14545036	GO:0007165 // GO:0007166 // GO:0007186 // GO:0007218	signal transduction // cell surface receptor signaling pathway // G-protein coupled receptor signaling pathway // neuropeptide signaling pathway	inferred from electronic annotation // inferred from electronic annotation // inferred from electronic annotation // inferred from electronic annotation	GO:0005737 // GO:0005886 // GO:0009986 // GO:0016020 // GO:0016021 // GO:0005737 // GO:0005886 // GO:0005886	cytoplasm // plasma membrane // cell surface // membrane // integral to membrane // cytoplasm // plasma membrane // plasma membrane	not recorded // not recorded // not recorded // inferred from electronic annotation // inferred from electronic annotation // --- // inferred from electronic annotation // ---	GO:0004871 // GO:0004888 // GO:0004930	signal transducer activity // transmembrane signaling receptor activity // G-protein coupled receptor activity	inferred from electronic annotation // inferred from electronic annotation // inferred from electronic annotation	---	---	---	---	---	7.67E-04	-1.392352044	-3.3419654	-0.4719758	0.14122702	0.71820915	0	6.840846	7.382089	7.270173	7.30396	7.138327	7.224492	6.638177	6.879892	6.657996	6.856614	6.725711	6.56964
17230111	AK036386	Ifi205	interferon activated gene 205	1 H3|1 80.83 cM	AK036386	Mus musculus adult male bone cDNA, RIKEN full-length enriched library, clone:9830003L02 product:interferon activated gene 204, full insert sequence.	Mm.425061	bone| bone marrow| extraembryonic tissue| intestine| kidney| mammary gland| pancreas| skin| spleen| thymus| juvenile| adult	chr1	-	174011998	174031755	GO:0006351 // GO:0006355 // GO:0035458	transcription, DNA-dependent // regulation of transcription, DNA-dependent // cellular response to interferon-beta	inferred from electronic annotation // inferred from electronic annotation // inferred from direct assay	GO:0005634	nucleus	inferred from electronic annotation	GO:0003690	double-stranded DNA binding	inferred from direct assay	---	---	---	---	---	0.004024175	-2.72329706	-3.326948	-1.4990921	0.4505908	0.36720192	0	9.701431	10.54002	9.430503	11.09573	9.818315	10.70121	8.142412	8.864094	8.143865	10.03121	8.90399	8.207086
17298473	AK019470	Galnt15	UDP-N-acetyl-alpha-D-galactosamine:polypeptide N-acetylgalactosaminyltransferase 15	14 B|14	AK019470	Mus musculus 0 day neonate skin cDNA, RIKEN full-length enriched library, clone:4631401E18 product:similar to UDP-N-ACETYL-ALPHA-D-GALACTOSAMINE:POLYPEPTIDE N-ACETYLGALACTOSAMINYLTRANSFERASE 7 [Homo sapiens], full insert sequence.	Mm.40681	bladder| bone| brain| connective tissue| eye| liver| mammary gland| ovary| oviduct| salivary gland| skin| uterus| fetus| juvenile| adult	chr14	+	32028989	32062197	GO:0006486 // GO:0008150	protein glycosylation // biological_process	inferred from electronic annotation // no biological data available	GO:0005794 // GO:0016020 // GO:0016021 // GO:0030133 // GO:0000139 // GO:0030133	Golgi apparatus // membrane // integral to membrane // transport vesicle // Golgi membrane // transport vesicle	inferred from electronic annotation // inferred from electronic annotation // inferred from electronic annotation // not recorded // inferred from electronic annotation // inferred from electronic annotation	GO:0004653 // GO:0016740 // GO:0016757 // GO:0003674	polypeptide N-acetylgalactosaminyltransferase activity // transferase activity // transferase activity, transferring glycosyl groups // molecular_function	inferred from electronic annotation // inferred from electronic annotation // inferred from electronic annotation // no biological data available	---	---	---	---	---	0.002585507	-1.626483472	-3.3005786	-0.72595644	0.21994823	0.61482334	0	7.339481	7.589203	7.089822	7.698624	7.335203	7.568018	6.581645	6.58293	7.024077	7.267344	6.347011	6.461602
17462893	AF459018	C1rb	complement component 1, r subcomponent B	6 F2|6	AF459018	Mus musculus complement component C1RB (C1rb) mRNA, complete cds.	Mm.481484	bladder| brain| embryonic tissue| heart| intestine| kidney| liver| lung| mammary gland| ovary| oviduct| prostate| thymus| fetus| neonate| juvenile| adult	chr6	+	124570430	124581044	GO:0006508 // GO:0006956 // GO:0006958 // GO:0045087	proteolysis // complement activation // complement activation, classical pathway // innate immune response	inferred from electronic annotation // inferred from electronic annotation // inferred from electronic annotation // inferred from electronic annotation	GO:0005576 // GO:0005575	extracellular region // cellular_component	inferred from electronic annotation // no biological data available	GO:0003824 // GO:0004252 // GO:0005509 // GO:0008233 // GO:0008236 // GO:0016787 // GO:0004252	catalytic activity // serine-type endopeptidase activity // calcium ion binding // peptidase activity // serine-type peptidase activity // hydrolase activity // serine-type endopeptidase activity	inferred from electronic annotation // not recorded // inferred from electronic annotation // inferred from electronic annotation // inferred from electronic annotation // inferred from electronic annotation // inferred from electronic annotation	GenMAPP	Complement_Activation_Classical	---	---	---	8.31E-04	-1.392282233	-3.2607515	-0.4719019	0.14472182	0.71824515	0	6.678049	6.297219	6.281778	6.456884	6.196404	6.166901	5.996997	5.863566	5.638519	5.903805	6.020678	5.822261
17311678	BC030396	Fam83a	family with sequence similarity 83, member A	15 D1|15	BC030396	Mus musculus family with sequence similarity 83, member A, mRNA (cDNA clone MGC:40696 IMAGE:4487327), complete cds.	Mm.221241	eye| mammary gland| juvenile| adult	chr15	+	57985419	58011009	GO:0008150	biological_process	no biological data available	GO:0005575	cellular_component	no biological data available	GO:0003674	molecular_function	no biological data available	---	---	---	---	---	0.00473197	-1.672292093	-3.230185	-0.7074957	0.21902637	0.5979817	0	6.536827	6.799932	6.117949	7.268085	6.704884	6.920029	5.870168	6.108415	6.219311	6.158165	5.880399	5.866272
17354367	AK135213	Lox	lysyl oxidase	18 D1|18 28.22 cM	AK135213	Mus musculus 12 days embryo male wolffian duct includes surrounding region cDNA, RIKEN full-length enriched library, clone:6720428F10 product:lysyl oxidase, full insert sequence.	Mm.172	adipose tissue| bladder| bone| bone marrow| brain| connective tissue| dorsal root ganglion| embryonic tissue| extraembryonic tissue| eye| heart| inner ear| intestine| joint| kidney| liver| lung| mammary gland| muscle| nasopharynx| ovary| oviduct| pancreas| pituitary gland| prostate| skin| spinal cord| spleen| stomach| testis| thymus| uterus| vagina| blastocyst| organogenesis| fetus| neonate| juve…	chr18	-	52516069	52529867	GO:0001568 // GO:0009725 // GO:0030199 // GO:0030199 // GO:0030324 // GO:0042060 // GO:0048251 // GO:0048251 // GO:0048545 // GO:0055114 // GO:0055114 // GO:0009725 // GO:0030199 // GO:0042060 // GO:0042493 // GO:0048251 // GO:0048545 // GO:0055114	blood vessel development // response to hormone stimulus // collagen fibril organization // collagen fibril organization // lung development // wound healing // elastic fiber assembly // elastic fiber assembly // response to steroid hormone stimulus // oxidation-reduction process // oxidation-reduction process // response to hormone stimulus // collagen fibril organization // wound healing // res…	inferred from mutant phenotype // not recorded // inferred from mutant phenotype // not recorded // inferred from mutant phenotype // not recorded // inferred from mutant phenotype // not recorded // not recorded // inferred from direct assay // not recorded // inferred from electronic annotation // inferred from electronic annotation // inferred from electronic annotation // inferred from electr…	GO:0005576 // GO:0005578 // GO:0005578 // GO:0005581 // GO:0005634 // GO:0005578 // GO:0005634 // GO:0005615	extracellular region // proteinaceous extracellular matrix // proteinaceous extracellular matrix // collagen // nucleus // proteinaceous extracellular matrix // nucleus // extracellular space	inferred from electronic annotation // inferred from direct assay // not recorded // inferred from direct assay // not recorded // inferred from electronic annotation // inferred from electronic annotation // inferred from electronic annotation	GO:0004720 // GO:0004720 // GO:0005507 // GO:0005515 // GO:0016491 // GO:0016641 // GO:0046872 // GO:0004720 // GO:0005507	protein-lysine 6-oxidase activity // protein-lysine 6-oxidase activity // copper ion binding // protein binding // oxidoreductase activity // oxidoreductase activity, acting on the CH-NH2 group of donors, oxygen as acceptor // metal ion binding // protein-lysine 6-oxidase activity // copper ion binding	inferred from direct assay // not recorded // not recorded // inferred from physical interaction // inferred from electronic annotation // inferred from electronic annotation // inferred from electronic annotation // inferred from electronic annotation // inferred from electronic annotation	---	---	---	---	---	0.003859501	-2.036899381	-3.1810951	-1.0282445	0.32323602	0.4909422	0	8.294674	8.949051	7.968937	9.209871	8.469336	8.12464	7.407207	7.163817	7.50909	8.37501	7.075846	7.316072
17247389	AK004883	Egfr	epidermal growth factor receptor	11 A1-A4|11 9.41 cM	AK004883	Mus musculus adult male liver cDNA, RIKEN full-length enriched library, clone:1300003K07 product:epidermal growth factor receptor, full insert sequence.	Mm.8534 // Mm.439882	bone marrow| brain| connective tissue| embryonic tissue| extraembryonic tissue| eye| fertilized ovum| heart| intestine| kidney| liver| lung| mammary gland| ovary| pancreas| skin| spleen| testis| thymus| vagina|oocyte| zygote| cleavage| egg cylinder| organogenesis| fetus| neonate| juvenile| adult // brain| eye| intestine| liver| mammary gland| oviduct| pituitary gland| spleen| thymus| uterus| fetu…	chr11	+	16752203	16918158	GO:0000186 // GO:0000902 // GO:0001892 // GO:0001942 // GO:0006412 // GO:0006468 // GO:0007165 // GO:0007165 // GO:0007166 // GO:0007169 // GO:0007173 // GO:0007173 // GO:0007173 // GO:0007173 // GO:0007243 // GO:0007275 // GO:0007435 // GO:0008283 // GO:0008284 // GO:0008284 // GO:0008284 // GO:0008544 // GO:0010960 // GO:0016310 // GO:0016337 // GO:0021795 // GO:0023014 // GO:0030335 // GO:0031…	activation of MAPKK activity // cell morphogenesis // embryonic placenta development // hair follicle development // translation // protein phosphorylation // signal transduction // signal transduction // cell surface receptor signaling pathway // transmembrane receptor protein tyrosine kinase signaling pathway // epidermal growth factor receptor signaling pathway // epidermal growth factor recep…	not recorded // inferred from genetic interaction // inferred from mutant phenotype // inferred from mutant phenotype // not recorded // inferred from electronic annotation // inferred from direct assay // not recorded // not recorded // inferred from electronic annotation // inferred from direct assay // inferred from genetic interaction // inferred from mutant phenotype // not recorded // not r…	GO:0005622 // GO:0005634 // GO:0005634 // GO:0005737 // GO:0005768 // GO:0005783 // GO:0005794 // GO:0005886 // GO:0005886 // GO:0009986 // GO:0016020 // GO:0016021 // GO:0016323 // GO:0016323 // GO:0016324 // GO:0030139 // GO:0030139 // GO:0045121 // GO:0048471 // GO:0016020 // GO:0000139 // GO:0005634 // GO:0005768 // GO:0005768 // GO:0005789 // GO:0005886 // GO:0010008 // GO:0031965 // GO:0045…	intracellular // nucleus // nucleus // cytoplasm // endosome // endoplasmic reticulum // Golgi apparatus // plasma membrane // plasma membrane // cell surface // membrane // integral to membrane // basolateral plasma membrane // basolateral plasma membrane // apical plasma membrane // endocytic vesicle // endocytic vesicle // membrane raft // perinuclear region of cytoplasm // membrane // Golgi m…	inferred from direct assay // inferred from direct assay // not recorded // not recorded // not recorded // inferred from electronic annotation // inferred from electronic annotation // inferred from direct assay // not recorded // not recorded // not recorded // inferred from electronic annotation // inferred from direct assay // not recorded // not recorded // inferred from direct assay // not …	GO:0000166 // GO:0001948 // GO:0004672 // GO:0004713 // GO:0004714 // GO:0004716 // GO:0004871 // GO:0004888 // GO:0005006 // GO:0005006 // GO:0005102 // GO:0005178 // GO:0005515 // GO:0005524 // GO:0016301 // GO:0016740 // GO:0016772 // GO:0019899 // GO:0019901 // GO:0019903 // GO:0030235 // GO:0042802 // GO:0046982 // GO:0048408 // GO:0051015 // GO:0003682 // GO:0004713 // GO:0004713 // GO:0004…	nucleotide binding // glycoprotein binding // protein kinase activity // protein tyrosine kinase activity // transmembrane receptor protein tyrosine kinase activity // receptor signaling protein tyrosine kinase activity // signal transducer activity // transmembrane signaling receptor activity // epidermal growth factor-activated receptor activity // epidermal growth factor-activated receptor act…	inferred from electronic annotation // not recorded // inferred from electronic annotation // not recorded // inferred from electronic annotation // inferred from electronic annotation // inferred from direct assay // not recorded // inferred from direct assay // not recorded // not recorded // not recorded // inferred from physical interaction // inferred from electronic annotation // inferred f…	---	---	---	---	---	0.005419396	-2.277774819	-3.095382	-1.1656384	0.37657338	0.43902496	0	8.495459	9.31008	8.106013	9.739362	8.454304	8.762942	7.459273	7.706291	7.735244	8.601233	7.273389	7.098902
17298731	AK042684	Gdf10	growth differentiation factor 10	14 B|14 20.8 cM	AK042684	Mus musculus 7 days neonate cerebellum cDNA, RIKEN full-length enriched library, clone:A730015G11 product:growth differentiation factor 10, full insert sequence.	Mm.432071	brain| embryonic tissue| heart| inner ear| intestine| liver| muscle| pancreas| pineal gland| pituitary gland| prostate| skin| testis| thymus| thyroid| organogenesis| fetus| neonate| juvenile| adult	chr14	+	33923587	33936514	GO:0040007 // GO:0045669	growth // positive regulation of osteoblast differentiation	inferred from electronic annotation // not recorded	GO:0005576 // GO:0005615 // GO:0005615	extracellular region // extracellular space // extracellular space	inferred from electronic annotation // not recorded // inferred from electronic annotation	GO:0005125 // GO:0008083	cytokine activity // growth factor activity	inferred from electronic annotation // inferred from electronic annotation	---	---	---	---	---	0.004842507	-1.824141736	-3.0586624	-0.8389454	0.27428505	0.548203	0	7.120179	7.880199	7.02289	7.936594	6.940132	7.67921	6.365645	6.594898	6.703523	7.123222	6.57057	6.187676
17268884	AK041047	Nr1d1	nuclear receptor subfamily 1, group D, member 1	11 D|11	AK041047	Mus musculus adult male aorta and vein cDNA, RIKEN full-length enriched library, clone:A530070C09 product:ORPHAN NUCLEAR RECEPTOR NR1D1 (V-ERBA RELATED PROTEIN EAR-1) (REV- ERBA-ALPHA) homolog [Homo sapiens], full insert sequence.	Mm.390397	adrenal gland| bladder| bone| brain| connective tissue| embryonic tissue| epididymis| eye| heart| inner ear| intestine| kidney| liver| lung| mammary gland| muscle| ovary| oviduct| pineal gland| salivary gland| skin| spinal cord| spleen| thymus| thyroid| tongue|oocyte| organogenesis| fetus| neonate| juvenile| adult	chr11	-	98767932	98775333	GO:0000122 // GO:0006351 // GO:0006355 // GO:0007623 // GO:0010871 // GO:0034144 // GO:0043401 // GO:0071222 // GO:0000122 // GO:0006355 // GO:0010871 // GO:0034144 // GO:0071222	negative regulation of transcription from RNA polymerase II promoter // transcription, DNA-dependent // regulation of transcription, DNA-dependent // circadian rhythm // negative regulation of receptor biosynthetic process // negative regulation of toll-like receptor 4 signaling pathway // steroid hormone mediated signaling pathway // cellular response to lipopolysaccharide // negative regulation…	not recorded // inferred from electronic annotation // inferred from direct assay // inferred from direct assay // not recorded // not recorded // inferred from electronic annotation // not recorded // inferred from electronic annotation // inferred from electronic annotation // inferred from electronic annotation // inferred from electronic annotation // inferred from electronic annotation	GO:0000790 // GO:0005634 // GO:0000790 // GO:0005634 // GO:0005654	nuclear chromatin // nucleus // nuclear chromatin // nucleus // nucleoplasm	not recorded // inferred from direct assay // inferred from electronic annotation // inferred from electronic annotation // traceable author statement	GO:0003677 // GO:0003700 // GO:0003707 // GO:0008270 // GO:0043565 // GO:0044212 // GO:0046872 // GO:0003677 // GO:0003700 // GO:0044212	DNA binding // sequence-specific DNA binding transcription factor activity // steroid hormone receptor activity // zinc ion binding // sequence-specific DNA binding // transcription regulatory region DNA binding // metal ion binding // DNA binding // sequence-specific DNA binding transcription factor activity // transcription regulatory region DNA binding	inferred from direct assay // inferred from direct assay // inferred from electronic annotation // inferred from electronic annotation // inferred from electronic annotation // not recorded // inferred from electronic annotation // inferred from electronic annotation // inferred from electronic annotation // inferred from electronic annotation	---	---	---	---	---	0.008576138	-1.879949609	-2.9975817	-0.976737	0.32584167	0.53192914	0	10.75797	10.41071	9.910224	10.66012	10.38834	10.13621	9.493135	9.387484	9.791636	10.11566	8.342162	9.273072
17524451	AF176645	Col5a3	collagen, type V, alpha 3	9 A3|9	AF176645	Mus musculus collagen type V alpha 3 chain mRNA, complete cds.	Mm.334994	bone| embryonic tissue| epididymis| extraembryonic tissue| eye| inner ear| intestine| joint| liver| lung| mammary gland| salivary gland| skin| thymus| fetus| neonate| juvenile| adult	chr9	-	20770050	20815067	GO:0007160 // GO:0030198	cell-matrix adhesion // extracellular matrix organization	inferred from direct assay // inferred from sequence or structural similarity	GO:0005581 // GO:0005588 // GO:0005588 // GO:0031012	collagen // collagen type V // collagen type V // extracellular matrix	inferred from electronic annotation // inferred from direct assay // inferred from sequence or structural similarity // not recorded	GO:0005198 // GO:0008201 // GO:0043394 // GO:0005201	structural molecule activity // heparin binding // proteoglycan binding // extracellular matrix structural constituent	inferred from sequence or structural similarity // inferred from direct assay // not recorded // inferred from electronic annotation	---	---	---	---	---	0.00449266	-1.741317889	-2.9921482	-0.80450726	0.2688728	0.5742777	0	8.757378	8.518644	8.019886	9.161855	8.473985	8.728138	7.894694	7.727514	7.895576	8.460009	7.493994	7.361053
17499212	AK089402	F7	coagulation factor VII	8 A1.1|8 5.73 cM	AK089402	Mus musculus B6-derived CD11 +ve dendritic cells cDNA, RIKEN full-length enriched library, clone:F730023C17 product:coagulation factor VII, full insert sequence.	Mm.4827	blood| liver| muscle| skin| fetus| adult	chr8	+	13026034	13035809	GO:0002690 // GO:0006508 // GO:0007596 // GO:0007596 // GO:0007599 // GO:0010641 // GO:0030194 // GO:0050927 // GO:0051897 // GO:0002690 // GO:0007596 // GO:0007623 // GO:0009725 // GO:0010641 // GO:0014070 // GO:0030194 // GO:0031100 // GO:0031667 // GO:0032571 // GO:0043627 // GO:0050927 // GO:0051897 // GO:0060416	positive regulation of leukocyte chemotaxis // proteolysis // blood coagulation // blood coagulation // hemostasis // positive regulation of platelet-derived growth factor receptor signaling pathway // positive regulation of blood coagulation // positive regulation of positive chemotaxis // positive regulation of protein kinase B signaling cascade // positive regulation of leukocyte chemotaxis //…	not recorded // inferred from electronic annotation // inferred from mutant phenotype // not recorded // inferred from electronic annotation // not recorded // not recorded // not recorded // not recorded // inferred from electronic annotation // inferred from electronic annotation // inferred from electronic annotation // inferred from electronic annotation // inferred from electronic annotation…	GO:0005576 // GO:0005615 // GO:0031982 // GO:0005615 // GO:0031982 // GO:0005576	extracellular region // extracellular space // vesicle // extracellular space // vesicle // extracellular region	inferred from electronic annotation // not recorded // not recorded // inferred from electronic annotation // inferred from electronic annotation // traceable author statement	GO:0001948 // GO:0003824 // GO:0004175 // GO:0004252 // GO:0005102 // GO:0005509 // GO:0008233 // GO:0008236 // GO:0016787 // GO:0001948 // GO:0004175 // GO:0005102 // GO:0008236	glycoprotein binding // catalytic activity // endopeptidase activity // serine-type endopeptidase activity // receptor binding // calcium ion binding // peptidase activity // serine-type peptidase activity // hydrolase activity // glycoprotein binding // endopeptidase activity // receptor binding // serine-type peptidase activity	not recorded // inferred from electronic annotation // not recorded // inferred from electronic annotation // not recorded // inferred from electronic annotation // inferred from electronic annotation // not recorded // inferred from electronic annotation // inferred from electronic annotation // inferred from electronic annotation // inferred from electronic annotation // inferred from electroni…	GenMAPP	Blood_Clotting_Cascade	---	---	---	0.010149629	-1.721059269	-2.971655	-0.7288685	0.24527359	0.5810375	0	6.2173	7.105207	6.111264	6.983814	6.211736	6.947817	5.928109	5.760254	5.956743	6.067932	5.667707	5.823186
17398557	AK138252	Sfrp2	secreted frizzled-related protein 2	3 E3|3 37.37 cM	AK138252	Mus musculus adult male hypothalamus cDNA, RIKEN full-length enriched library, clone:A230045E12 product:secreted frizzled-related sequence protein 2, full insert sequence.	Mm.19155	brain| embryonic tissue| eye| heart| inner ear| kidney| liver| lung| mammary gland| nasopharynx| oviduct| pancreas| prostate| spleen| stomach| gastrula| organogenesis| fetus| neonate| juvenile| adult	chr3	+	83766321	83774316	GO:0001569 // GO:0001756 // GO:0001843 // GO:0002063 // GO:0003151 // GO:0003214 // GO:0006915 // GO:0007275 // GO:0007420 // GO:0008219 // GO:0008284 // GO:0008284 // GO:0008285 // GO:0008584 // GO:0009952 // GO:0010629 // GO:0010667 // GO:0010719 // GO:0010950 // GO:0016055 // GO:0021915 // GO:0030111 // GO:0030154 // GO:0030178 // GO:0030178 // GO:0030199 // GO:0030307 // GO:0030308 // GO:0030…	patterning of blood vessels // somitogenesis // neural tube closure // chondrocyte development // outflow tract morphogenesis // cardiac left ventricle morphogenesis // apoptotic process // multicellular organismal development // brain development // cell death // positive regulation of cell proliferation // positive regulation of cell proliferation // negative regulation of cell proliferation //…	inferred from direct assay // inferred from genetic interaction // inferred from genetic interaction // inferred from mutant phenotype // not recorded // not recorded // inferred from mutant phenotype // inferred from electronic annotation // not recorded // inferred from mutant phenotype // inferred from direct assay // not recorded // not recorded // inferred from genetic interaction // inferre…	GO:0005576 // GO:0005615 // GO:0005615 // GO:0005737 // GO:0005886 // GO:0005737 // GO:0005886	extracellular region // extracellular space // extracellular space // cytoplasm // plasma membrane // cytoplasm // plasma membrane	inferred from electronic annotation // inferred from direct assay // not recorded // not recorded // not recorded // --- // ---	GO:0005515 // GO:0010577 // GO:0017147 // GO:0030165 // GO:0042813 // GO:0048018 // GO:0061133 // GO:0030165 // GO:0042813	protein binding // metalloenzyme activator activity // Wnt-protein binding // PDZ domain binding // Wnt-activated receptor activity // receptor agonist activity // endopeptidase activator activity // PDZ domain binding // Wnt-activated receptor activity	inferred from physical interaction // inferred from direct assay // inferred from physical interaction // not recorded // not recorded // inferred from direct assay // inferred from direct assay // --- // ---	---	---	---	---	---	0.004486289	-1.634405403	-2.962709	-0.6942444	0.23432757	0.61184335	0	7.271075	7.120443	7.129679	7.210921	6.388827	7.447315	6.577391	6.695199	6.399782	6.317924	5.915242	6.497252
17483577	AK039444	Itgam	integrin alpha M	7|7 F4	AK039444	Mus musculus adult male spinal cord cDNA, RIKEN full-length enriched library, clone:A330043K10 product:integrin alpha M, full insert sequence.	Mm.262106	blood| bone marrow| brain| eye| heart| intestine| lung| mammary gland| nasopharynx| salivary gland| skin| spinal cord| spleen| fetus| neonate| juvenile| adult	chr7	+	128062640	128128160	GO:0007155 // GO:0007155 // GO:0007159 // GO:0007229 // GO:0014005 // GO:0016337 // GO:0030593 // GO:0045123 // GO:0050798 // GO:0007155 // GO:0006412	cell adhesion // cell adhesion // leukocyte cell-cell adhesion // integrin-mediated signaling pathway // microglia development // cell-cell adhesion // neutrophil chemotaxis // cellular extravasation // activated T cell proliferation // cell adhesion // translation	inferred from genetic interaction // inferred from mutant phenotype // inferred from mutant phenotype // inferred from electronic annotation // inferred from direct assay // inferred from genetic interaction // inferred from mutant phenotype // inferred from mutant phenotype // inferred from mutant phenotype // inferred from electronic annotation // inferred from electronic annotation	GO:0005634 // GO:0008305 // GO:0009897 // GO:0009986 // GO:0016020 // GO:0016021 // GO:0016021 // GO:0005622 // GO:0005840	nucleus // integrin complex // external side of plasma membrane // cell surface // membrane // integral to membrane // integral to membrane // intracellular // ribosome	inferred from direct assay // inferred from electronic annotation // inferred from direct assay // inferred from direct assay // inferred from electronic annotation // inferred from direct assay // inferred from electronic annotation // inferred from electronic annotation // inferred from electronic annotation	GO:0001846 // GO:0001846 // GO:0001948 // GO:0008201 // GO:0043395 // GO:0046872 // GO:0046982 // GO:0003735	opsonin binding // opsonin binding // glycoprotein binding // heparin binding // heparan sulfate proteoglycan binding // metal ion binding // protein heterodimerization activity // structural constituent of ribosome	inferred from direct assay // inferred from mutant phenotype // not recorded // inferred from direct assay // inferred from direct assay // inferred from electronic annotation // not recorded // inferred from electronic annotation	GenMAPP	Integrin-mediated_cell_adhesion_KEGG	---	---	---	0.005004479	-1.745747297	-2.9541688	-0.8109107	0.2744971	0.57282066	0	7.069104	8.009396	7.721257	7.876914	7.365582	8.001244	6.754478	7.408595	6.267494	6.855644	7.204677	6.687146
17325904	AK011256	Ccdc80	coiled-coil domain containing 80	16|16 B5	AK011256	Mus musculus 10 days embryo whole body cDNA, RIKEN full-length enriched library, clone:2610001E17 product:STEROID SENSITIVE GENE-1 PROTEIN homolog [Rattus norvegicus], full insert sequence.	Mm.181074	bladder| blood| bone| bone marrow| brain| connective tissue| embryonic tissue| eye| heart| inner ear| intestine| joint| kidney| liver| lung| mammary gland| muscle| nasopharynx| ovary| pancreas| pineal gland| pituitary gland| prostate| skin| spleen| testis| tongue| uterus| organogenesis| fetus| neonate| juvenile| adult	chr16	+	45093402	45127924	GO:0010811 // GO:0030198	positive regulation of cell-substrate adhesion // extracellular matrix organization	inferred from direct assay // inferred from direct assay	GO:0005576 // GO:0005578 // GO:0005604 // GO:0005614 // GO:0031012	extracellular region // proteinaceous extracellular matrix // basement membrane // interstitial matrix // extracellular matrix	inferred from electronic annotation // inferred from electronic annotation // inferred from direct assay // inferred from direct assay // inferred from direct assay	GO:0001968 // GO:0005539 // GO:0008201	fibronectin binding // glycosaminoglycan binding // heparin binding	inferred from direct assay // inferred from direct assay // inferred from direct assay	---	---	---	---	---	0.009569481	-1.954852671	-2.9488513	-1.0762854	0.3649846	0.5115475	0	10.99864	11.32836	10.52296	11.67917	11.08834	11.14573	9.851758	10.30695	9.743874	11.28403	9.75703	9.361849
17462451	AK078399	Slc6a13	solute carrier family 6 (neurotransmitter transporter, GABA), member 13	6 F1|6	AK078399	Mus musculus 12 days embryo male wolffian duct includes surrounding region cDNA, RIKEN full-length enriched library, clone:6720408E06 product:solute carrier family 6 (neurotransmitter transporter, GABA), member 13, full insert sequence.	Mm.258596	brain| embryonic tissue| eye| inner ear| kidney| liver| ovary| skin| spinal cord| fetus| neonate| juvenile| adult	chr6	+	121300227	121337733	GO:0006810 // GO:0006836 // GO:0006836	transport // neurotransmitter transport // neurotransmitter transport	inferred from electronic annotation // inferred from electronic annotation // not recorded	GO:0005886 // GO:0005887 // GO:0016020 // GO:0016021	plasma membrane // integral to plasma membrane // membrane // integral to membrane	inferred from electronic annotation // inferred from electronic annotation // inferred from electronic annotation // inferred from electronic annotation	GO:0005328 // GO:0005332 // GO:0015293 // GO:0042165 // GO:0005332	neurotransmitter:sodium symporter activity // gamma-aminobutyric acid:sodium symporter activity // symporter activity // neurotransmitter binding // gamma-aminobutyric acid:sodium symporter activity	inferred from electronic annotation // not recorded // inferred from electronic annotation // not recorded // inferred from electronic annotation	---	---	---	---	---	0.009030852	-1.612610805	-2.6862745	-0.71736574	0.26704857	0.62011236	2.2542279	7.352148	7.890085	6.896419	7.486275	7.208443	7.370831	6.5526	6.652789	6.455549	7.486951	6.332435	6.41968
17476657	GU269230	Scgb1b3	secretoglobin, family 1B, member 3	7 B1|7	GU269230	Mus musculus androgen-binding protein (Abpa21) mRNA, partial cds.	Mm.305164 // Mm.490234	eye| adult // ---	chr7	+	33527376	33528561	GO:0008150	biological_process	no biological data available	GO:0005575	cellular_component	no biological data available	GO:0003674	molecular_function	no biological data available	---	---	---	---	---	0.001106401	-1.24309019	-2.6832323	-0.3149767	0.11738704	0.80444676	2.2542279	8.972094	8.880942	8.871088	9.002857	8.908072	9.16713	8.694479	8.607811	8.44416	8.812918	8.739574	8.613379
17325206	AK147590	Adcy5	adenylate cyclase 5	16|16 B-5	AK147590	Mus musculus cDNA, RIKEN full-length enriched library, clone:M5C1085H18 product:adenylate cyclase 5, full insert sequence.	Mm.41137	bladder| brain| embryonic tissue| eye| fertilized ovum| heart| inner ear| intestine| kidney| lung| mammary gland| oviduct| pituitary gland| spinal cord| stomach| zygote| fetus| neonate| juvenile| adult	chr16	+	35154877	35305737	GO:0001973 // GO:0006171 // GO:0006171 // GO:0006171 // GO:0007189 // GO:0007191 // GO:0007195 // GO:0007626 // GO:0009190 // GO:0035556 // GO:0050885 // GO:0006171	adenosine receptor signaling pathway // cAMP biosynthetic process // cAMP biosynthetic process // cAMP biosynthetic process // adenylate cyclase-activating G-protein coupled receptor signaling pathway // adenylate cyclase-activating dopamine receptor signaling pathway // adenylate cyclase-inhibiting dopamine receptor signaling pathway // locomotory behavior // cyclic nucleotide biosynthetic proce…	inferred from genetic interaction // inferred from mutant phenotype // not recorded // traceable author statement // inferred from genetic interaction // inferred from genetic interaction // inferred from genetic interaction // inferred from mutant phenotype // inferred from electronic annotation // inferred from electronic annotation // inferred from mutant phenotype // inferred from electronic …	GO:0005768 // GO:0005886 // GO:0005886 // GO:0005886 // GO:0005929 // GO:0016020 // GO:0016021 // GO:0042383 // GO:0042995 // GO:0044424 // GO:0045121 // GO:0072372 // GO:0016020	endosome // plasma membrane // plasma membrane // plasma membrane // cilium // membrane // integral to membrane // sarcolemma // cell projection // intracellular part // membrane raft // primary cilium // membrane	not recorded // inferred from direct assay // not recorded // traceable author statement // inferred from electronic annotation // inferred from direct assay // inferred from electronic annotation // not recorded // inferred from electronic annotation // not recorded // not recorded // inferred from direct assay // inferred from electronic annotation	GO:0000166 // GO:0004016 // GO:0004016 // GO:0004016 // GO:0005515 // GO:0005524 // GO:0008179 // GO:0008294 // GO:0016829 // GO:0016849 // GO:0046872 // GO:0046982 // GO:0004016	nucleotide binding // adenylate cyclase activity // adenylate cyclase activity // adenylate cyclase activity // protein binding // ATP binding // adenylate cyclase binding // calcium- and calmodulin-responsive adenylate cyclase activity // lyase activity // phosphorus-oxygen lyase activity // metal ion binding // protein heterodimerization activity // adenylate cyclase activity	inferred from electronic annotation // inferred from direct assay // inferred from mutant phenotype // not recorded // inferred from physical interaction // inferred from electronic annotation // inferred from physical interaction // not recorded // inferred from electronic annotation // inferred from electronic annotation // inferred from electronic annotation // inferred from physical interacti…	---	---	---	---	---	0.011821205	-2.012855966	-2.6760879	-1.0022998	0.3745392	0.4968066	2.2542279	7.791053	7.889564	7.764759	9.106297	8.22262	8.834779	6.857289	7.555246	7.488988	8.136506	6.704732	6.85251
17368569	AK148055	Col5a1	collagen, type V, alpha 1	2 A2-B|2 19.38 cM	AK148055	Mus musculus B16 F10Y cells cDNA, RIKEN full-length enriched library, clone:G370005J07 product:procollagen, type V, alpha 1, full insert sequence.	Mm.7281	bladder| bone| bone marrow| brain| connective tissue| dorsal root ganglion| embryonic tissue| epididymis| extraembryonic tissue| eye| heart| inner ear| intestine| joint| kidney| liver| lung| lymph node| mammary gland| muscle| nasopharynx| pancreas| pituitary gland| salivary gland| skin| spleen| testis| thyroid| blastocyst| organogenesis| fetus| neonate| juvenile| adult	chr2	+	27886425	28039514	GO:0001568 // GO:0003007 // GO:0007155 // GO:0016477 // GO:0030199 // GO:0030199 // GO:0030199 // GO:0032964 // GO:0035313 // GO:0035989 // GO:0035989 // GO:0043206 // GO:0043588 // GO:0043588 // GO:0045112 // GO:0048592 // GO:0051128 // GO:0007155 // GO:0016477 // GO:0030199 // GO:0032964 // GO:0035313 // GO:0043206 // GO:0043588 // GO:0045112 // GO:0048592	blood vessel development // heart morphogenesis // cell adhesion // cell migration // collagen fibril organization // collagen fibril organization // collagen fibril organization // collagen biosynthetic process // wound healing, spreading of epidermal cells // tendon development // tendon development // extracellular fibril organization // skin development // skin development // integrin biosynt…	inferred from mutant phenotype // inferred from genetic interaction // not recorded // not recorded // inferred from genetic interaction // inferred from mutant phenotype // not recorded // not recorded // not recorded // inferred from genetic interaction // inferred from mutant phenotype // not recorded // inferred from mutant phenotype // not recorded // not recorded // not recorded // inferred…	GO:0005576 // GO:0005578 // GO:0005581 // GO:0005581 // GO:0005588 // GO:0005604 // GO:0031012 // GO:0031012 // GO:0005581 // GO:0005588 // GO:0031012	extracellular region // proteinaceous extracellular matrix // collagen // collagen // collagen type V // basement membrane // extracellular matrix // extracellular matrix // collagen // collagen type V // extracellular matrix	inferred from electronic annotation // inferred from electronic annotation // inferred from direct assay // inferred from mutant phenotype // not recorded // inferred from direct assay // inferred from direct assay // not recorded // inferred from electronic annotation // inferred from electronic annotation // inferred from electronic annotation	GO:0005201 // GO:0005515 // GO:0008201 // GO:0043394 // GO:0048407 // GO:0005201 // GO:0008201 // GO:0043394 // GO:0048407	extracellular matrix structural constituent // protein binding // heparin binding // proteoglycan binding // platelet-derived growth factor binding // extracellular matrix structural constituent // heparin binding // proteoglycan binding // platelet-derived growth factor binding	inferred from direct assay // inferred from physical interaction // not recorded // not recorded // not recorded // inferred from electronic annotation // inferred from electronic annotation // inferred from electronic annotation // inferred from electronic annotation	---	---	---	---	---	0.008801878	-1.740708401	-2.7213979	-0.8090806	0.29730332	0.5744787	2.4191713	8.399389	8.622977	7.921082	9.184696	8.381414	8.656365	7.52056	7.806496	7.988683	8.426437	7.297131	7.272133
17470616	AK054017	C3ar1	complement component 3a receptor 1	6|6 F1	AK054017	Mus musculus 2 days pregnant adult female oviduct cDNA, RIKEN full-length enriched library, clone:E230012I09 product:complement component 3a receptor 1, full insert sequence.	Mm.2408	bladder| blood| bone| bone marrow| brain| extraembryonic tissue| eye| intestine| kidney| lung| mammary gland| oviduct| pituitary gland| prostate| skin| spinal cord| thymus| fetus| neonate| juvenile| adult	chr6	-	122847138	122856161	GO:0002430 // GO:0002462 // GO:0006935 // GO:0007165 // GO:0007186 // GO:0007204 // GO:0008217 // GO:0010575 // GO:0010759 // GO:0030335 // GO:0045766 // GO:0090023 // GO:0007204	complement receptor mediated signaling pathway // tolerance induction to nonself antigen // chemotaxis // signal transduction // G-protein coupled receptor signaling pathway // elevation of cytosolic calcium ion concentration // regulation of blood pressure // positive regulation vascular endothelial growth factor production // positive regulation of macrophage chemotaxis // positive regulation o…	not recorded // not recorded // inferred from electronic annotation // inferred from electronic annotation // inferred from electronic annotation // not recorded // not recorded // inferred from mutant phenotype // inferred from mutant phenotype // not recorded // inferred from mutant phenotype // inferred from mutant phenotype // inferred from electronic annotation	GO:0005886 // GO:0016020 // GO:0016021 // GO:0005886	plasma membrane // membrane // integral to membrane // plasma membrane	not recorded // inferred from electronic annotation // inferred from electronic annotation // inferred from electronic annotation	GO:0001850 // GO:0004871 // GO:0004930 // GO:0004942 // GO:0004943 // GO:0004982 // GO:0004930 // GO:0004943	complement component C3a binding // signal transducer activity // G-protein coupled receptor activity // anaphylatoxin receptor activity // C3a anaphylatoxin receptor activity // N-formyl peptide receptor activity // G-protein coupled receptor activity // C3a anaphylatoxin receptor activity	not recorded // inferred from electronic annotation // not recorded // inferred from electronic annotation // not recorded // inferred from electronic annotation // inferred from electronic annotation // inferred from electronic annotation	GenMAPP // GenMAPP	GPCRDB_Class_A_Rhodopsin-like // Peptide_GPCRs	---	---	---	0.014649837	-2.620293495	-2.7166922	-1.2914476	0.47537503	0.38163665	2.4191713	6.634652	7.958321	7.16443	8.522104	6.571922	8.364632	5.861656	6.546826	6.432256	7.198123	5.788904	5.639612
17273304	AK081816	Cbr2	carbonyl reductase 2	11 E2|11 84.47 cM	AK081816	Mus musculus 16 days embryo head cDNA, RIKEN full-length enriched library, clone:C130079C10 product:carbonyl reductase 2, full insert sequence.	Mm.21454	bone| brain| embryonic tissue| eye| heart| intestine| joint| kidney| lung| mammary gland| muscle| nasopharynx| pituitary gland| prostate| salivary gland| skin| stomach| testis| thymus| thyroid| tongue| uterus| cleavage| organogenesis| fetus| neonate| juvenile| adult	chr11	-	120729485	120732114	GO:0006116 // GO:0008152 // GO:0051262 // GO:0055114 // GO:0055114	NADH oxidation // metabolic process // protein tetramerization // oxidation-reduction process // oxidation-reduction process	traceable author statement // inferred from electronic annotation // inferred from direct assay // inferred from direct assay // inferred from electronic annotation	GO:0005739 // GO:0005739 // GO:0005759	mitochondrion // mitochondrion // mitochondrial matrix	inferred from direct assay // inferred from electronic annotation // inferred from electronic annotation	GO:0004090 // GO:0004090 // GO:0005515 // GO:0016491 // GO:0043621 // GO:0004090	carbonyl reductase (NADPH) activity // carbonyl reductase (NADPH) activity // protein binding // oxidoreductase activity // protein self-association // carbonyl reductase (NADPH) activity	inferred from direct assay // traceable author statement // inferred from physical interaction // inferred from electronic annotation // inferred from direct assay // inferred from electronic annotation	---	---	---	---	---	0.01174857	-2.114653814	-2.7152727	-1.0386167	0.38250914	0.47289056	2.4191713	8.505671	8.415286	7.48751	9.507123	8.493259	8.440784	6.981	7.467602	7.904268	8.179085	6.94993	7.136047
17427970	AK161018	Podn	podocan	4 C7|4	AK161018	Mus musculus 1 day pregnant adult female mammary gland cDNA, RIKEN full-length enriched library, clone:4222402M22 product:podocan, full insert sequence.	Mm.74710	bladder| bone| embryonic tissue| eye| inner ear| intestine| joint| kidney| lung| lymph node| mammary gland| nasopharynx| oviduct| pineal gland| skin| spleen| fetus| neonate| juvenile| adult	chr4	-	108014791	108032337	GO:0008285 // GO:0030336 // GO:0008285 // GO:0030336 // GO:0030336	negative regulation of cell proliferation // negative regulation of cell migration // negative regulation of cell proliferation // negative regulation of cell migration // negative regulation of cell migration	not recorded // not recorded // inferred from electronic annotation // inferred from electronic annotation // inferred from sequence or structural similarity	GO:0005576 // GO:0005578 // GO:0005615 // GO:0005737 // GO:0005615 // GO:0005737	extracellular region // proteinaceous extracellular matrix // extracellular space // cytoplasm // extracellular space // cytoplasm	inferred from electronic annotation // inferred from electronic annotation // not recorded // not recorded // inferred from electronic annotation // inferred from electronic annotation	GO:0005518 // GO:0005518	collagen binding // collagen binding	not recorded // inferred from electronic annotation	---	---	---	---	---	0.021591891	-1.840240812	-2.7151701	-1.0828934	0.39883077	0.54340714	2.4191713	9.314136	9.335535	9.04315	9.803284	9.542933	9.328568	7.850029	8.513701	8.430131	9.778804	7.823925	7.473654
17344064	AK149531	Cfb	complement factor B	17 B1|17 18.41 cM	AK149531	Mus musculus adult male liver tumor cDNA, RIKEN full-length enriched library, clone:C730031L11 product:histocompatibility 2, complement component factor B, full insert sequence.	Mm.653	bladder| bone marrow| brain| connective tissue| embryonic tissue| epididymis| extraembryonic tissue| intestine| joint| kidney| liver| lung| mammary gland| molar| muscle| pancreas| salivary gland| skin| spleen| stomach| testis| thymus| egg cylinder| gastrula| organogenesis| fetus| neonate| juvenile| adult	chr17	-	34856374	34862518	GO:0006508 // GO:0006956 // GO:0006957 // GO:0006957 // GO:0008283 // GO:0045087 // GO:0006956 // GO:0006957	proteolysis // complement activation // complement activation, alternative pathway // complement activation, alternative pathway // cell proliferation // innate immune response // complement activation // complement activation, alternative pathway	inferred from electronic annotation // not recorded // inferred from mutant phenotype // traceable author statement // traceable author statement // inferred from electronic annotation // inferred from electronic annotation // inferred from electronic annotation	GO:0005576 // GO:0005615	extracellular region // extracellular space	inferred from electronic annotation // not recorded	GO:0003824 // GO:0004252 // GO:0008233 // GO:0008236 // GO:0016787	catalytic activity // serine-type endopeptidase activity // peptidase activity // serine-type peptidase activity // hydrolase activity	inferred from electronic annotation // inferred from electronic annotation // inferred from electronic annotation // inferred from electronic annotation // inferred from electronic annotation	GenMAPP	mRNA_processing_binding_Reactome	---	---	---	0.014346892	-1.71786929	-2.8204763	-0.85722065	0.30392763	0.5821164	2.6807034	9.069482	9.366354	9.391891	9.706873	9.55066	9.43415	8.260968	9.137935	7.544524	8.92478	8.944154	8.563724
17297211	BC077736	Il3ra	interleukin 3 receptor, alpha chain	14 A2|14 7.08 cM	BC077736	Mus musculus interleukin 3 receptor, alpha chain, mRNA (cDNA clone IMAGE:1333319).	Mm.425857	bone| bone marrow| connective tissue| embryonic tissue| extraembryonic tissue| joint| mammary gland| nasopharynx| ovary| skin| fetus| neonate| juvenile| adult	chr14	+	14346495	14355490	GO:0019221	cytokine-mediated signaling pathway	inferred from electronic annotation	GO:0005886 // GO:0016020 // GO:0016021 // GO:0012505	plasma membrane // membrane // integral to membrane // endomembrane system	inferred from electronic annotation // inferred from electronic annotation // inferred from electronic annotation // inferred from electronic annotation	GO:0004896	cytokine receptor activity	inferred from electronic annotation	---	---	---	---	---	3.36E-04	-1.204079056	-2.7973833	-0.26925802	0.09625353	0.83051026	2.6807034	6.861155	6.846668	6.837537	7.020751	6.87314	6.889492	6.724176	6.5852	6.653672	6.721934	6.501083	6.527133
17283445	AK148104	Lgmn	legumain	12 E|12	AK148104	Mus musculus B16 F10Y cells cDNA, RIKEN full-length enriched library, clone:G370017M10 product:legumain, full insert sequence.	Mm.17185	blood| bone| bone marrow| brain| embryonic tissue| extraembryonic tissue| eye| heart| inner ear| intestine| kidney| liver| lung| mammary gland| muscle| nasopharynx| ovary| pineal gland| pituitary gland| prostate| salivary gland| skin| spleen| thymus|oocyte| unfertilized ovum| gastrula| organogenesis| fetus| neonate| juvenile| adult	chr12	-	102394084	102439813	GO:0001101 // GO:0006508 // GO:0006508 // GO:0040015 // GO:0043524 // GO:0006508 // GO:0043524	response to acid // proteolysis // proteolysis // negative regulation of multicellular organism growth // negative regulation of neuron apoptotic process // proteolysis // negative regulation of neuron apoptotic process	inferred from mutant phenotype // inferred from direct assay // inferred from mutant phenotype // inferred from mutant phenotype // not recorded // inferred from electronic annotation // inferred from electronic annotation	GO:0005764 // GO:0005770 // GO:0045177	lysosome // late endosome // apical part of cell	inferred from electronic annotation // inferred from direct assay // inferred from direct assay	GO:0004197 // GO:0008233 // GO:0008233 // GO:0008234 // GO:0016787 // GO:0008233	cysteine-type endopeptidase activity // peptidase activity // peptidase activity // cysteine-type peptidase activity // hydrolase activity // peptidase activity	inferred from electronic annotation // inferred from mutant phenotype // not recorded // inferred from electronic annotation // inferred from electronic annotation // inferred from electronic annotation	---	---	---	---	---	0.010925504	-1.571729526	-2.794732	-0.6129961	0.21933985	0.6362418	2.6807034	8.843704	9.353476	9.300258	9.798055	9.053332	9.835012	8.698198	8.945633	8.6822	8.659109	8.614399	8.906321
17370455	AK004925	Nek6	NIMA (never in mitosis gene a)-related expressed kinase 6	2 B|2 24.41 cM	AK004925	Mus musculus adult male liver cDNA, RIKEN full-length enriched library, clone:1300007C09 product:NIMA (never in mitosis gene a)-related expressed kinase 6, full insert sequence.	Mm.143818	blood| bone marrow| brain| dorsal root ganglion| embryonic tissue| extraembryonic tissue| eye| inner ear| intestine| kidney| liver| lung| mammary gland| molar| muscle| nasopharynx| pancreas| pituitary gland| skin| stomach| testis| thymus| uterus| blastocyst| organogenesis| fetus| neonate| juvenile| adult	chr2	+	38511643	38588041	GO:0006468 // GO:0006468 // GO:0006915 // GO:0007049 // GO:0007059 // GO:0007067 // GO:0007165 // GO:0016310 // GO:0018105 // GO:0030071 // GO:0031572 // GO:0043123 // GO:0046777 // GO:0051301 // GO:0006468 // GO:0007059 // GO:0007059 // GO:0007165 // GO:0018105 // GO:0030071 // GO:0030071 // GO:0031572 // GO:0031572 // GO:0043123 // GO:0046777 // GO:0046777	protein phosphorylation // protein phosphorylation // apoptotic process // cell cycle // chromosome segregation // mitosis // signal transduction // phosphorylation // peptidyl-serine phosphorylation // regulation of mitotic metaphase/anaphase transition // G2 DNA damage checkpoint // positive regulation of I-kappaB kinase/NF-kappaB cascade // protein autophosphorylation // cell division // prote…	inferred from electronic annotation // not recorded // inferred from electronic annotation // inferred from electronic annotation // not recorded // inferred from electronic annotation // not recorded // inferred from electronic annotation // not recorded // not recorded // not recorded // not recorded // not recorded // inferred from electronic annotation // inferred from sequence or structural …	GO:0005634 // GO:0005737 // GO:0005737 // GO:0005856 // GO:0000922 // GO:0005634 // GO:0005737 // GO:0005815 // GO:0016607	nucleus // cytoplasm // cytoplasm // cytoskeleton // spindle pole // nucleus // cytoplasm // microtubule organizing center // nuclear speck	not recorded // inferred from direct assay // not recorded // inferred from electronic annotation // inferred from electronic annotation // inferred from electronic annotation // inferred from electronic annotation // inferred from electronic annotation // inferred from electronic annotation	GO:0000166 // GO:0000287 // GO:0004672 // GO:0004674 // GO:0004871 // GO:0005524 // GO:0016301 // GO:0016740 // GO:0016772 // GO:0019894 // GO:0019901 // GO:0046872 // GO:0000287 // GO:0000287 // GO:0004674 // GO:0004674 // GO:0004871 // GO:0005524 // GO:0005524 // GO:0019894 // GO:0019901 // GO:0019901	nucleotide binding // magnesium ion binding // protein kinase activity // protein serine/threonine kinase activity // signal transducer activity // ATP binding // kinase activity // transferase activity // transferase activity, transferring phosphorus-containing groups // kinesin binding // protein kinase binding // metal ion binding // magnesium ion binding // magnesium ion binding // protein se…	inferred from electronic annotation // not recorded // inferred from electronic annotation // not recorded // not recorded // not recorded // inferred from electronic annotation // inferred from electronic annotation // inferred from electronic annotation // not recorded // not recorded // inferred from electronic annotation // inferred from electronic annotation // inferred from sequence or stru…	---	---	---	---	---	0.008376382	-1.473379825	-2.7934926	-0.58987045	0.21115877	0.67871165	2.6807034	7.568288	7.830516	7.562213	8.007376	7.734437	7.765903	7.175657	7.26465	6.653346	7.758135	7.046253	7.031472
17502573	AK150934	Hmox1	heme oxygenase (decycling) 1	8 C1|8 35.59 cM	AK150934	Mus musculus bone marrow macrophage cDNA, RIKEN full-length enriched library, clone:I830018H08 product:heme oxygenase (decycling) 1, full insert sequence.	Mm.276389	bladder| bone| bone marrow| brain| connective tissue| dorsal root ganglion| embryonic tissue| extraembryonic tissue| eye| heart| inner ear| intestine| joint| kidney| liver| lung| lymph node| mammary gland| muscle| nasopharynx| ovary| pancreas| pineal gland| pituitary gland| salivary gland| skin| stomach| testis| thymus| unfertilized ovum| cleavage| blastocyst| gastrula| organogenesis| fetus| neon…	chr8	+	75093591	75100596	GO:0001525 // GO:0002246 // GO:0006788 // GO:0006979 // GO:0007264 // GO:0008217 // GO:0008219 // GO:0008285 // GO:0008630 // GO:0010656 // GO:0032764 // GO:0034101 // GO:0035094 // GO:0035556 // GO:0042167 // GO:0042168 // GO:0042542 // GO:0043066 // GO:0043123 // GO:0043305 // GO:0043392 // GO:0043433 // GO:0043524 // GO:0043619 // GO:0043627 // GO:0045766 // GO:0048661 // GO:0048662 // GO:0051…	angiogenesis // wound healing involved in inflammatory response // heme oxidation // response to oxidative stress // small GTPase mediated signal transduction // regulation of blood pressure // cell death // negative regulation of cell proliferation // intrinsic apoptotic signaling pathway in response to DNA damage // negative regulation of muscle cell apoptotic process // negative regulation of …	not recorded // not recorded // not recorded // not recorded // not recorded // not recorded // not recorded // not recorded // not recorded // not recorded // not recorded // not recorded // not recorded // not recorded // not recorded // inferred from direct assay // not recorded // not recorded // not recorded // not recorded // not recorded // not recorded // not recorded // not recorded // n…	GO:0005634 // GO:0005634 // GO:0005730 // GO:0005783 // GO:0005829 // GO:0005901 // GO:0016020 // GO:0043231 // GO:0005634 // GO:0005730 // GO:0005783 // GO:0005829 // GO:0005901 // GO:0005789	nucleus // nucleus // nucleolus // endoplasmic reticulum // cytosol // caveola // membrane // intracellular membrane-bounded organelle // nucleus // nucleolus // endoplasmic reticulum // cytosol // caveola // endoplasmic reticulum membrane	inferred from direct assay // not recorded // not recorded // not recorded // not recorded // not recorded // inferred from electronic annotation // inferred from electronic annotation // inferred from electronic annotation // inferred from electronic annotation // inferred from electronic annotation // inferred from electronic annotation // inferred from electronic annotation // inferred from el…	GO:0004392 // GO:0004630 // GO:0004871 // GO:0016491 // GO:0019899 // GO:0020037 // GO:0042803 // GO:0046872 // GO:0004392 // GO:0004630 // GO:0004871 // GO:0016491 // GO:0019899 // GO:0020037 // GO:0042803	heme oxygenase (decyclizing) activity // phospholipase D activity // signal transducer activity // oxidoreductase activity // enzyme binding // heme binding // protein homodimerization activity // metal ion binding // heme oxygenase (decyclizing) activity // phospholipase D activity // signal transducer activity // oxidoreductase activity // enzyme binding // heme binding // protein homodimerizat…	not recorded // not recorded // not recorded // not recorded // not recorded // not recorded // not recorded // inferred from electronic annotation // inferred from electronic annotation // inferred from electronic annotation // inferred from electronic annotation // inferred from electronic annotation // inferred from electronic annotation // inferred from electronic annotation // inferred from …	---	---	---	---	---	0.019659584	-2.017765788	-2.7876296	-0.88221264	0.3164741	0.49559763	2.6807034	7.435088	7.473433	8.149975	8.072436	7.494689	9.103446	6.984707	7.051537	7.168946	7.199356	7.145404	6.885846
17466599	BC015275	Rarres2	retinoic acid receptor responder (tazarotene induced) 2	6 B2.3|6	BC015275	Mus musculus retinoic acid receptor responder (tazarotene induced) 2, mRNA (cDNA clone IMAGE:4212222), with apparent retained intron.	Mm.28231	bladder| bone| brain| embryonic tissue| extraembryonic tissue| eye| heart| inner ear| intestine| joint| kidney| liver| lung| mammary gland| muscle| ovary| pancreas| prostate| skin| spinal cord| spleen| stomach| testis| thymus| thyroid| cleavage| organogenesis| fetus| neonate| juvenile| adult	chr6	-	48569698	48572670	GO:0001523 // GO:0006952 // GO:0010759 // GO:0048566 // GO:0050873 // GO:0001523 // GO:0001701 // GO:0010759 // GO:0048566	retinoid metabolic process // defense response // positive regulation of macrophage chemotaxis // embryonic digestive tract development // brown fat cell differentiation // retinoid metabolic process // in utero embryonic development // positive regulation of macrophage chemotaxis // embryonic digestive tract development	not recorded // inferred from electronic annotation // not recorded // not recorded // inferred from direct assay // inferred from electronic annotation // inferred from electronic annotation // inferred from electronic annotation // inferred from electronic annotation	GO:0005576 // GO:0031012 // GO:0031012	extracellular region // extracellular matrix // extracellular matrix	inferred from electronic annotation // not recorded // inferred from electronic annotation	GO:0005102 // GO:0005515 // GO:0005102	receptor binding // protein binding // receptor binding	not recorded // inferred from physical interaction // inferred from electronic annotation	---	---	---	---	---	0.012395169	-1.897151285	-2.7720146	-1.0106268	0.36458206	0.5271061	2.6807034	10.61513	10.71706	10.40242	11.32644	10.58716	10.13896	9.191922	10.18231	9.628819	10.63644	9.124778	8.959138
17223429	AK016678	Als2cr12	amyotrophic lateral sclerosis 2 (juvenile) chromosome region, candidate 12 (human)	1|1 C2	AK016678	Mus musculus adult male testis cDNA, RIKEN full-length enriched library, clone:4933405P16 product:hypothetical protein, full insert sequence.	Mm.442063	mammary gland| testis| juvenile| adult	chr1	-	58658117	58695989	GO:0008150	biological_process	no biological data available	GO:0001520 // GO:0005737 // GO:0035686 // GO:0036126	outer dense fiber // cytoplasm // sperm fibrous sheath // sperm flagellum	inferred from direct assay // inferred from direct assay // inferred from direct assay // inferred from direct assay	GO:0003674	molecular_function	no biological data available	---	---	---	---	---	0.009692712	-1.962256773	-2.759693	-0.98747444	0.35782042	0.5096173	2.6807034	7.546659	7.21062	6.489934	8.03658	7.012806	7.107053	6.153069	6.087852	6.372346	7.219461	5.540983	6.10509
17525288	BC018222	Tmem45b	transmembrane protein 45b	9 A4|9	BC018222	Mus musculus transmembrane protein 45b, mRNA (cDNA clone MGC:25912 IMAGE:4221959), complete cds.	Mm.390134	adipose tissue| bladder| intestine| kidney| liver| mammary gland| salivary gland| skin| spinal cord| stomach| testis| vagina| neonate| juvenile| adult	chr9	-	31426196	31464238	GO:0008150	biological_process	no biological data available	GO:0016020 // GO:0016021 // GO:0005575	membrane // integral to membrane // cellular_component	inferred from electronic annotation // inferred from electronic annotation // no biological data available	GO:0003674	molecular_function	no biological data available	---	---	---	---	---	0.013557253	-1.921871284	-2.7539277	-1.0347366	0.37573123	0.52032626	2.6807034	11.41973	10.78015	10.63252	10.19517	10.85623	10.87364	10.02484	10.70106	8.811086	10.27593	9.341819	9.394285
17399812	AK008241	S100a6	S100 calcium binding protein A6 (calcyclin)	3 F1-F2|3 39.35 cM	AK008241	Mus musculus adult male small intestine cDNA, RIKEN full-length enriched library, clone:2010015A02 product:S100 calcium binding protein A6 (calcyclin), full insert sequence.	Mm.100144	adipose tissue| bladder| blood| bone marrow| brain| connective tissue| embryonic tissue| epididymis| extraembryonic tissue| eye| heart| inner ear| intestine| joint| kidney| liver| lung| lymph node| mammary gland| muscle| pancreas| prostate| skin| spinal cord| spleen| stomach| testis| thymus| thyroid| tongue| uterus| vagina| cleavage| gastrula| organogenesis| fetus| neonate| juvenile| adult	chr3	+	90612894	90614414	GO:0034220 // GO:0034220	ion transmembrane transport // ion transmembrane transport	not recorded // inferred from electronic annotation	GO:0001726 // GO:0005634 // GO:0005635 // GO:0005737 // GO:0005829 // GO:0005886 // GO:0016020 // GO:0031234 // GO:0048471 // GO:0001726 // GO:0005634 // GO:0005737 // GO:0005829 // GO:0031234 // GO:0048471 // GO:0005635 // GO:0005829 // GO:0031234	ruffle // nucleus // nuclear envelope // cytoplasm // cytosol // plasma membrane // membrane // extrinsic to internal side of plasma membrane // perinuclear region of cytoplasm // ruffle // nucleus // cytoplasm // cytosol // extrinsic to internal side of plasma membrane // perinuclear region of cytoplasm // nuclear envelope // cytosol // extrinsic to internal side of plasma membrane	not recorded // not recorded // not recorded // not recorded // not recorded // inferred from electronic annotation // inferred from electronic annotation // not recorded // not recorded // inferred from electronic annotation // inferred from electronic annotation // inferred from electronic annotation // inferred from electronic annotation // inferred from electronic annotation // inferred from …	GO:0005509 // GO:0005509 // GO:0005515 // GO:0005523 // GO:0008270 // GO:0015075 // GO:0042803 // GO:0044548 // GO:0046872 // GO:0048306 // GO:0005509 // GO:0005523 // GO:0015075 // GO:0042803 // GO:0044548 // GO:0048306 // GO:0005509	calcium ion binding // calcium ion binding // protein binding // tropomyosin binding // zinc ion binding // ion transmembrane transporter activity // protein homodimerization activity // S100 protein binding // metal ion binding // calcium-dependent protein binding // calcium ion binding // tropomyosin binding // ion transmembrane transporter activity // protein homodimerization activity // S100 …	inferred from direct assay // not recorded // inferred from physical interaction // not recorded // inferred from direct assay // not recorded // not recorded // not recorded // inferred from electronic annotation // not recorded // inferred from electronic annotation // inferred from electronic annotation // inferred from electronic annotation // inferred from electronic annotation // inferred f…	GenMAPP	Prostaglandin_synthesis_regulation	---	---	---	0.009553329	-1.945602097	-2.7505524	-0.9501591	0.345443	0.51397973	2.6807034	8.778206	9.246511	9.174674	10.08195	8.911194	9.87165	7.962917	8.740281	8.715861	9.001999	8.239998	7.702178
17381256	ENSMUST00000131044	Gm13185	predicted gene 13185	---	ENSMUST00000131044	cdna:known chromosome:GRCm38:2:3752986:3755177:-1 gene:ENSMUSG00000085205 gene_biotype:antisense transcript_biotype:antisense	---	---	chr2	-	3752986	3755177	---	---	---	---	---	---	---	---	---	---	---	---	---	---	4.83E-04	-1.198578764	-2.7499382	-0.2631321	0.09568655	0.8343215	2.6807034	6.230556	6.324136	6.340332	6.281612	6.17634	6.269263	5.943787	6.164085	5.969518	5.878778	6.042677	6.044599
17458813	AK081886	Aqp1	aquaporin 1	6 B3|6 27.38 cM	AK081886	Mus musculus 16 days embryo head cDNA, RIKEN full-length enriched library, clone:C130084O08 product:aquaporin 1, full insert sequence.	Mm.18625	bladder| bone| bone marrow| brain| connective tissue| embryonic tissue| eye| heart| inner ear| intestine| joint| kidney| liver| lung| lymph node| mammary gland| muscle| nasopharynx| ovary| pancreas| pineal gland| salivary gland| skin| spinal cord| spleen| stomach| thymus| thyroid| uterus| vagina| organogenesis| fetus| neonate| juvenile| adult	chr6	+	55336299	55348555	GO:0003094 // GO:0003097 // GO:0006182 // GO:0006810 // GO:0006813 // GO:0006833 // GO:0006833 // GO:0006833 // GO:0006833 // GO:0006884 // GO:0010592 // GO:0010634 // GO:0015670 // GO:0015696 // GO:0015793 // GO:0019233 // GO:0019725 // GO:0030104 // GO:0030185 // GO:0030335 // GO:0030950 // GO:0032940 // GO:0033363 // GO:0033554 // GO:0034644 // GO:0035377 // GO:0035378 // GO:0042060 // GO:0042…	glomerular filtration // renal water transport // cGMP biosynthetic process // transport // potassium ion transport // water transport // water transport // water transport // water transport // cell volume homeostasis // positive regulation of lamellipodium assembly // positive regulation of epithelial cell migration // carbon dioxide transport // ammonium transport // glycerol transport // sens…	inferred from mutant phenotype // not recorded // not recorded // inferred from electronic annotation // inferred from direct assay // inferred from direct assay // inferred from genetic interaction // inferred from mutant phenotype // not recorded // not recorded // not recorded // not recorded // not recorded // not recorded // not recorded // inferred from mutant phenotype // not recorded // i…	GO:0005634 // GO:0005737 // GO:0005886 // GO:0005886 // GO:0005887 // GO:0005903 // GO:0005903 // GO:0009925 // GO:0016020 // GO:0016021 // GO:0016323 // GO:0016323 // GO:0016324 // GO:0016324 // GO:0020003 // GO:0020005 // GO:0030424 // GO:0031526 // GO:0031965 // GO:0032127 // GO:0032809 // GO:0042383 // GO:0043005 // GO:0043679 // GO:0045177 // GO:0070062 // GO:0005634 // GO:0005737 // GO:0005…	nucleus // cytoplasm // plasma membrane // plasma membrane // integral to plasma membrane // brush border // brush border // basal plasma membrane // membrane // integral to membrane // basolateral plasma membrane // basolateral plasma membrane // apical plasma membrane // apical plasma membrane // symbiont-containing vacuole // symbiont-containing vacuole membrane // axon // brush border membran…	not recorded // not recorded // inferred from direct assay // not recorded // traceable author statement // inferred from direct assay // not recorded // not recorded // inferred from direct assay // inferred from direct assay // inferred from direct assay // not recorded // inferred from direct assay // not recorded // inferred from direct assay // not recorded // inferred from direct assay // n…	GO:0005215 // GO:0005223 // GO:0005267 // GO:0005372 // GO:0005372 // GO:0015079 // GO:0015168 // GO:0015250 // GO:0015250 // GO:0022857 // GO:0030184 // GO:0035379 // GO:0046875 // GO:0051739 // GO:0005223 // GO:0005267 // GO:0015168 // GO:0015168 // GO:0015250 // GO:0015250 // GO:0030184 // GO:0035379 // GO:0051739	transporter activity // intracellular cGMP activated cation channel activity // potassium channel activity // water transmembrane transporter activity // water transmembrane transporter activity // potassium ion transmembrane transporter activity // glycerol transmembrane transporter activity // water channel activity // water channel activity // transmembrane transporter activity // nitric oxide…	inferred from electronic annotation // not recorded // not recorded // inferred from direct assay // not recorded // inferred from direct assay // not recorded // not recorded // traceable author statement // not recorded // not recorded // not recorded // inferred from physical interaction // not recorded // inferred from sequence or structural similarity // inferred from sequence or structural …	---	---	---	---	---	0.011488268	-1.541910419	-2.5881903	-0.65606594	0.25348443	0.648546	3.4802113	9.63395	9.407785	9.241958	9.880178	9.334076	9.871555	8.527523	9.067348	9.091864	9.588371	8.585433	8.572561
17218927	AK019890	Dpt	dermatopontin	1|1 H2	AK019890	Mus musculus 11 days pregnant adult female ovary and uterus cDNA, RIKEN full-length enriched library, clone:5033416F05 product:dermatopontin, full insert sequence.	Mm.28935	adipose tissue| bladder| embryonic tissue| extraembryonic tissue| eye| heart| intestine| kidney| liver| lung| lymph node| mammary gland| muscle| pancreas| prostate| salivary gland| skin| spleen| stomach| testis| uterus| fetus| neonate| juvenile| adult	chr1	+	164796732	164824266	GO:0007155 // GO:0008285 // GO:0030199	cell adhesion // negative regulation of cell proliferation // collagen fibril organization	inferred from electronic annotation // inferred from direct assay // inferred from mutant phenotype	GO:0005576 // GO:0005578 // GO:0005615 // GO:0031012 // GO:0005615 // GO:0031012	extracellular region // proteinaceous extracellular matrix // extracellular space // extracellular matrix // extracellular space // extracellular matrix	inferred from electronic annotation // inferred from electronic annotation // not recorded // not recorded // inferred from electronic annotation // inferred from electronic annotation	GO:0003674	molecular_function	no biological data available	---	---	---	---	---	0.019043782	-1.666889386	-2.5832076	-0.8268728	0.3200954	0.59991986	3.4802113	11.87958	12.30494	11.69165	12.42853	11.98648	12.09247	10.99105	11.46284	11.08454	12.23501	11.25791	10.39107
17298364	AK010966	Nt5dc2	5'-nucleotidase domain containing 2	14 B|14	AK010966	Mus musculus 13 days embryo liver cDNA, RIKEN full-length enriched library, clone:2510015F01 product:CDNA FLJ13933 FIS, CLONE Y79AA1000782, WEAKLY SIMILAR TO CYTOSOLIC PURINE 5'-NUCLEOTIDASE (EC 3.1.3.5) homolog [Homo sapiens], full insert sequence.	Mm.261681	adipose tissue| blood| bone| bone marrow| brain| embryonic tissue| eye| heart| inner ear| intestine| kidney| liver| lung| mammary gland| nasopharynx| pancreas| salivary gland| skin| spinal cord| spleen| testis| thymus| thyroid| blastocyst| gastrula| organogenesis| fetus| neonate| juvenile| adult	chr14	+	31134853	31139124	GO:0008150	biological_process	no biological data available	GO:0005575	cellular_component	no biological data available	GO:0003674	molecular_function	no biological data available	---	---	---	---	---	0.005519568	-1.363658229	-2.5779843	-0.44059086	0.17090517	0.73332155	3.4802113	6.374537	6.387321	6.824902	6.869246	6.632584	6.905276	5.989557	6.369956	6.145318	6.34242	6.433045	6.070023
17264835	AK002264	Cd68	CD68 antigen	11 B3|11 42.86 cM	AK002264	Mus musculus adult male kidney cDNA, RIKEN full-length enriched library, clone:0610007A07 product:CD68 antigen, full insert sequence.	Mm.15819	bladder| bone| connective tissue| embryonic tissue| extraembryonic tissue| eye| heart| joint| kidney| liver| lung| lymph node| mammary gland| muscle| pancreas| pineal gland| skin| spleen| stomach| testis| thymus| thyroid| blastocyst| fetus| neonate| juvenile| adult	chr11	-	69664213	69666153	GO:0071310	cellular response to organic substance	inferred from direct assay	GO:0005764 // GO:0005768 // GO:0005886 // GO:0016020 // GO:0016021 // GO:0005765 // GO:0010008	lysosome // endosome // plasma membrane // membrane // integral to membrane // lysosomal membrane // endosome membrane	inferred from electronic annotation // inferred from electronic annotation // inferred from electronic annotation // inferred from electronic annotation // inferred from electronic annotation // inferred from electronic annotation // inferred from electronic annotation	---	---	---	---	---	---	---	---	0.01655002	-2.082446215	-2.5664725	-0.9990368	0.38926455	0.48020446	3.4802113	8.768005	10.41074	9.74551	10.22066	8.997128	10.08362	8.725436	9.231017	7.803433	8.747114	9.035192	8.689251
17331720	AK044746	Adamts5	a disintegrin-like and metallopeptidase (reprolysin type) with thrombospondin type 1 motif, 5 (aggrecanase-2)	16 C3.3|16 48.34 cM	AK044746	Mus musculus adult retina cDNA, RIKEN full-length enriched library, clone:A930039D02 product:a disintegrin-like and metalloprotease (reprolysin type) with thrombospondin type 1 motif, 5 (aggrecanase-2), full insert sequence.	Mm.112933	bladder| bone| bone marrow| brain| connective tissue| dorsal root ganglion| embryonic tissue| extraembryonic tissue| eye| heart| inner ear| joint| kidney| liver| lung| mammary gland| muscle| pancreas| pineal gland| pituitary gland| spleen| sympathetic ganglion| testis| thymus| uterus| organogenesis| fetus| neonate| juvenile| adult	chr16	-	85858157	85901125	GO:0006508 // GO:0008152	proteolysis // metabolic process	inferred from electronic annotation // not recorded	GO:0005576 // GO:0005578 // GO:0005634 // GO:0005737 // GO:0031012 // GO:0005634 // GO:0005737	extracellular region // proteinaceous extracellular matrix // nucleus // cytoplasm // extracellular matrix // nucleus // cytoplasm	inferred from electronic annotation // inferred from electronic annotation // not recorded // not recorded // inferred from electronic annotation // inferred from electronic annotation // inferred from electronic annotation	GO:0004222 // GO:0008233 // GO:0008237 // GO:0008270 // GO:0016787 // GO:0046872 // GO:0008237 // GO:0008237	metalloendopeptidase activity // peptidase activity // metallopeptidase activity // zinc ion binding // hydrolase activity // metal ion binding // metallopeptidase activity // metallopeptidase activity	inferred from electronic annotation // inferred from electronic annotation // not recorded // inferred from electronic annotation // inferred from electronic annotation // inferred from electronic annotation // inferred from electronic annotation // ---	---	---	---	---	---	0.01599673	-2.09426405	-2.5590382	-1.0493665	0.41006285	0.47749463	3.4802113	8.956123	9.791744	8.050901	9.301881	8.41443	8.353657	7.316214	8.213854	7.497534	8.763347	7.455409	7.326181
17462729	AY397675	Clec4a1	C-type lectin domain family 4, member a1	6 F2|6	AY397675	Mus musculus dendritic cell inhibitory receptor 4 (Dcir4) mRNA, complete cds.	Mm.297275	eye| lymph node| nasopharynx| neonate| juvenile| adult	chr6	+	122921848	122934619	GO:0008150	biological_process	no biological data available	GO:0005575	cellular_component	no biological data available	GO:0003674 // GO:0030246	molecular_function // carbohydrate binding	no biological data available // inferred from electronic annotation	---	---	---	---	---	0.012685454	-1.717851377	-2.5580971	-0.78963995	0.30868256	0.58212256	3.4802113	6.769402	7.424427	7.211488	7.622416	6.842969	7.882654	6.283119	6.973989	6.43591	7.150301	6.221859	5.95034
17420486	AK077651	Ddost	dolichyl-di-phosphooligosaccharide-protein glycotransferase	4 D3|4	AK077651	Mus musculus 8 days embryo whole body cDNA, RIKEN full-length enriched library, clone:5730505A19 product:dolichyl-di-phosphooligosaccharide-protein glycotransferase, full insert sequence.	Mm.7236	blood| bone| bone marrow| brain| dorsal root ganglion| embryonic tissue| extraembryonic tissue| eye| fertilized ovum| heart| inner ear| intestine| joint| kidney| liver| lung| mammary gland| nasopharynx| ovary| pancreas| pituitary gland| prostate| salivary gland| skin| spinal cord| spleen| testis| thymus| uterus|oocyte| zygote| cleavage| blastocyst| gastrula| organogenesis| fetus| neonate| juvenil…	chr4	+	138304730	138312628	GO:0006487 // GO:0018279 // GO:0034097 // GO:0042110 // GO:0006486 // GO:0006486 // GO:0006487 // GO:0034097 // GO:0042110	protein N-linked glycosylation // protein N-linked glycosylation via asparagine // response to cytokine stimulus // T cell activation // protein glycosylation // protein glycosylation // protein N-linked glycosylation // response to cytokine stimulus // T cell activation	not recorded // inferred from electronic annotation // not recorded // not recorded // inferred from electronic annotation // inferred from sequence or structural similarity // inferred from electronic annotation // inferred from electronic annotation // inferred from electronic annotation	GO:0005783 // GO:0005789 // GO:0016020 // GO:0016021 // GO:0043231 // GO:0043234 // GO:0008250 // GO:0043231 // GO:0043234	endoplasmic reticulum // endoplasmic reticulum membrane // membrane // integral to membrane // intracellular membrane-bounded organelle // protein complex // oligosaccharyltransferase complex // intracellular membrane-bounded organelle // protein complex	inferred from electronic annotation // inferred from electronic annotation // inferred from electronic annotation // inferred from electronic annotation // not recorded // not recorded // inferred from sequence or structural similarity // inferred from electronic annotation // inferred from electronic annotation	GO:0004579 // GO:0016740 // GO:0016757 // GO:0004576 // GO:0004579	dolichyl-diphosphooligosaccharide-protein glycotransferase activity // transferase activity // transferase activity, transferring glycosyl groups // oligosaccharyl transferase activity // dolichyl-diphosphooligosaccharide-protein glycotransferase activity	not recorded // inferred from electronic annotation // inferred from electronic annotation // inferred from sequence or structural similarity // inferred from electronic annotation	---	---	---	---	---	7.12E-04	-1.200097457	-2.5570867	-0.26306915	0.102878466	0.83326554	3.4802113	10.02703	10.04907	10.01591	10.12772	9.835963	10.03961	9.695112	9.936707	9.727092	9.743899	9.686726	9.727354
17475498	BC011089	Cyp2f2	cytochrome P450, family 2, subfamily f, polypeptide 2	7 A3|7	BC011089	Mus musculus cytochrome P450, family 2, subfamily f, polypeptide 2, mRNA (cDNA clone MGC:11546 IMAGE:3968809), complete cds.	Mm.4515	bladder| brain| embryonic tissue| eye| heart| intestine| joint| kidney| liver| lung| lymph node| mammary gland| muscle| nasopharynx| pituitary gland| salivary gland| skin| stomach| thymus| tongue| turbinate| organogenesis| fetus| neonate| juvenile| adult	chr7	+	27119909	27133660	GO:0009636 // GO:0018931 // GO:0018931 // GO:0018979 // GO:0055114 // GO:0018931 // GO:0055114	response to toxic substance // naphthalene metabolic process // naphthalene metabolic process // trichloroethylene metabolic process // oxidation-reduction process // naphthalene metabolic process // oxidation-reduction process	inferred from mutant phenotype // inferred from mutant phenotype // not recorded // not recorded // not recorded // inferred from electronic annotation // inferred from electronic annotation	GO:0005783 // GO:0016020 // GO:0043231 // GO:0005789 // GO:0031090 // GO:0043231	endoplasmic reticulum // membrane // intracellular membrane-bounded organelle // endoplasmic reticulum membrane // organelle membrane // intracellular membrane-bounded organelle	inferred from electronic annotation // inferred from electronic annotation // not recorded // inferred from electronic annotation // inferred from electronic annotation // inferred from electronic annotation	GO:0004497 // GO:0005506 // GO:0009055 // GO:0016491 // GO:0016705 // GO:0016712 // GO:0019825 // GO:0020037 // GO:0046872 // GO:0004497 // GO:0016712	monooxygenase activity // iron ion binding // electron carrier activity // oxidoreductase activity // oxidoreductase activity, acting on paired donors, with incorporation or reduction of molecular oxygen // oxidoreductase activity, acting on paired donors, with incorporation or reduction of molecular oxygen, reduced flavin or flavoprotein as one donor, and incorporation of one atom of oxygen // o…	not recorded // inferred from electronic annotation // inferred from electronic annotation // inferred from electronic annotation // inferred from electronic annotation // not recorded // inferred from electronic annotation // inferred from electronic annotation // inferred from electronic annotation // inferred from electronic annotation // inferred from electronic annotation	---	---	---	---	---	0.025039322	-2.502366523	-2.5544002	-1.134489	0.44413128	0.39962173	3.4802113	6.607691	7.473561	6.309401	8.444594	6.937466	8.328938	5.603659	6.170142	6.565228	6.551177	5.963043	6.441466
17548193	AK076001	Vim	vimentin	2 A2|2 10.04 cM	AK076001	Mus musculus 10 days embryo whole body cDNA, RIKEN full-length enriched library, clone:2610021E04 product:vimentin, full insert sequence.	Mm.268000	adipose tissue| adrenal gland| bladder| blood| bone| bone marrow| brain| connective tissue| dorsal root ganglion| embryonic tissue| epididymis| extraembryonic tissue| eye| fertilized ovum| heart| inner ear| intestine| joint| kidney| liver| lung| lymph node| mammary gland| muscle| nasopharynx| ovary| pancreas| pineal gland| pituitary gland| prostate| salivary gland| skin| spinal cord| spleen| stom…	chr2	-	13574320	13574968	GO:0010977 // GO:0014002 // GO:0045103 // GO:0045109 // GO:0050770 // GO:0060020 // GO:0060252 // GO:0070307 // GO:1900147	negative regulation of neuron projection development // astrocyte development // intermediate filament-based process // intermediate filament organization // regulation of axonogenesis // Bergmann glial cell differentiation // positive regulation of glial cell proliferation // lens fiber cell development // regulation of Schwann cell migration	inferred from genetic interaction // inferred from genetic interaction // inferred from mutant phenotype // inferred from genetic interaction // not recorded // inferred from mutant phenotype // not recorded // inferred from direct assay // not recorded	GO:0005737 // GO:0005737 // GO:0005777 // GO:0005829 // GO:0005856 // GO:0005882 // GO:0005882 // GO:0005886 // GO:0030424 // GO:0031252 // GO:0042995 // GO:0042995 // GO:0044297 // GO:0045098 // GO:0045111 // GO:0048471 // GO:0070062 // GO:0005737 // GO:0005777 // GO:0005829 // GO:0005856 // GO:0005882 // GO:0005886 // GO:0045111 // GO:0070062	cytoplasm // cytoplasm // peroxisome // cytosol // cytoskeleton // intermediate filament // intermediate filament // plasma membrane // axon // cell leading edge // cell projection // cell projection // cell body // type III intermediate filament // intermediate filament cytoskeleton // perinuclear region of cytoplasm // extracellular vesicular exosome // cytoplasm // peroxisome // cytosol // cyt…	inferred from direct assay // not recorded // not recorded // not recorded // not recorded // inferred from direct assay // not recorded // not recorded // not recorded // inferred from direct assay // inferred from direct assay // not recorded // not recorded // traceable author statement // not recorded // not recorded // not recorded // inferred from electronic annotation // inferred from elec…	GO:0005198 // GO:0005200 // GO:0005212 // GO:0005515 // GO:0008022 // GO:0019900 // GO:0019901 // GO:0042802 // GO:0051721 // GO:0097110 // GO:0005198 // GO:0005200 // GO:0008022 // GO:0042802 // GO:0097110	structural molecule activity // structural constituent of cytoskeleton // structural constituent of eye lens // protein binding // protein C-terminus binding // kinase binding // protein kinase binding // identical protein binding // protein phosphatase 2A binding // scaffold protein binding // structural molecule activity // structural constituent of cytoskeleton // protein C-terminus binding //…	inferred from mutant phenotype // not recorded // inferred from direct assay // inferred from physical interaction // not recorded // not recorded // not recorded // not recorded // not recorded // not recorded // inferred from electronic annotation // inferred from electronic annotation // inferred from electronic annotation // inferred from electronic annotation // inferred from electronic anno…	GenMAPP	Striated_muscle_contraction	---	---	---	0.003832589	-1.384462619	-2.8450136	-0.480855	0.16901676	0.72230184	3.6735563	9.451385	9.64352	9.429998	9.823703	9.494864	9.667486	9.029019	9.305993	8.757268	9.433902	9.189588	8.910055
17365243	AK011749	Npm3	nucleoplasmin 3	19 C3|19 38.75 cM	AK011749	Mus musculus 10 days embryo whole body cDNA, RIKEN full-length enriched library, clone:2610042M03 product:nucleoplasmin 3, full insert sequence.	Mm.1406	adipose tissue| bladder| blood| bone marrow| brain| connective tissue| dorsal root ganglion| embryonic tissue| epididymis| extraembryonic tissue| eye| intestine| kidney| lung| mammary gland| ovary| pancreas| prostate| skin| spleen| testis| thymus| uterus| blastocyst| organogenesis| fetus| neonate| juvenile| adult	chr19	-	45747734	45749591	GO:0006364 // GO:0009303	rRNA processing // rRNA transcription	inferred from direct assay // inferred from direct assay	GO:0005634 // GO:0005730	nucleus // nucleolus	inferred from electronic annotation // inferred from direct assay	GO:0003676 // GO:0005515	nucleic acid binding // protein binding	inferred from electronic annotation // inferred from physical interaction	---	---	---	---	---	0.003644616	-1.289848906	-2.8695908	-0.35901546	0.12511034	0.7752848	3.814847	8.721779	8.725785	8.666161	8.527013	8.276859	8.737267	8.276136	8.213414	8.285771	8.301875	8.263042	8.160526
17322536	AK012169	Vasn	vasorin	16 A1|16	AK012169	Mus musculus 10 days embryo whole body cDNA, RIKEN full-length enriched library, clone:2610528G05 product:RIKEN cDNA 2610528G05 gene, full insert sequence.	Mm.482140	adrenal gland| bladder| bone| bone marrow| brain| connective tissue| embryonic tissue| extraembryonic tissue| eye| heart| inner ear| intestine| joint| kidney| lung| mammary gland| nasopharynx| ovary| oviduct| pancreas| skin| spleen| stomach| testis| thymus| vagina| gastrula| organogenesis| fetus| neonate| juvenile| adult	chr16	+	4639941	4651166	GO:0071456 // GO:0071461	cellular response to hypoxia // cellular response to redox state	inferred from mutant phenotype // inferred from mutant phenotype	GO:0005739 // GO:0005886 // GO:0016020 // GO:0016021	mitochondrion // plasma membrane // membrane // integral to membrane	inferred from direct assay // inferred from direct assay // inferred from electronic annotation // inferred from electronic annotation	GO:0005515	protein binding	inferred from physical interaction	---	---	---	---	---	0.001409433	-1.31825904	-2.9166074	-0.39419794	0.13515633	0.7585762	3.9674408	6.803827	6.971577	6.666859	6.817029	6.614292	7.068686	6.454685	6.440077	6.508261	6.359394	6.229815	6.584851
17456545	AK030984	Lep	leptin	6 A3.3|6 12.3 cM	AK030984	Mus musculus adult male thymus cDNA, RIKEN full-length enriched library, clone:5830475I16 product:LEPTIN PRECURSOR, full insert sequence.	Mm.277072	bladder| bone marrow| brain| mammary gland| salivary gland| skin| thymus| juvenile| adult	chr6	+	29060220	29073877	GO:0000122 // GO:0001542 // GO:0001890 // GO:0001932 // GO:0002021 // GO:0002021 // GO:0002021 // GO:0003300 // GO:0006006 // GO:0006111 // GO:0006112 // GO:0006114 // GO:0006629 // GO:0007165 // GO:0007260 // GO:0008203 // GO:0008206 // GO:0008217 // GO:0008284 // GO:0008343 // GO:0009062 // GO:0009892 // GO:0019222 // GO:0021954 // GO:0030073 // GO:0030300 // GO:0032099 // GO:0032868 // GO:0033…	negative regulation of transcription from RNA polymerase II promoter // ovulation from ovarian follicle // placenta development // regulation of protein phosphorylation // response to dietary excess // response to dietary excess // response to dietary excess // cardiac muscle hypertrophy // glucose metabolic process // regulation of gluconeogenesis // energy reserve metabolic process // glycerol …	inferred from direct assay // not recorded // not recorded // inferred from direct assay // inferred from genetic interaction // inferred from mutant phenotype // not recorded // not recorded // inferred from mutant phenotype // inferred from mutant phenotype // not recorded // not recorded // inferred from mutant phenotype // inferred from electronic annotation // inferred from direct assay // i…	GO:0005576 // GO:0005615 // GO:0005615 // GO:0005737	extracellular region // extracellular space // extracellular space // cytoplasm	inferred from electronic annotation // inferred from direct assay // not recorded // inferred from direct assay	GO:0005179 // GO:0005515 // GO:0008083 // GO:0051428 // GO:0005179	hormone activity // protein binding // growth factor activity // peptide hormone receptor binding // hormone activity	not recorded // inferred from physical interaction // inferred from direct assay // not recorded // inferred from electronic annotation	---	---	---	---	---	0.011376002	-2.150582034	-2.9122455	-1.259901	0.43262187	0.46499038	3.9674408	10.89534	11.56939	10.22572	10.95045	10.59558	10.50502	9.212276	9.987036	8.704893	10.96996	9.109739	9.198189
17278328	BC013651	Serpina3n	serine (or cysteine) peptidase inhibitor, clade A, member 3N	12|12 F1	BC013651	Mus musculus serine (or cysteine) peptidase inhibitor, clade A, member 3N, mRNA (cDNA clone MGC:18516 IMAGE:4160649), complete cds.	Mm.482074	bladder| brain| heart| intestine| liver| lung| mammary gland| muscle| salivary gland| skin| spleen| testis| uterus| fetus| juvenile| adult	chr12	+	104406708	104414329	GO:0006953 // GO:0010466 // GO:0010951 // GO:0030162 // GO:0034097 // GO:0043434 // GO:0010951 // GO:0030162	acute-phase response // negative regulation of peptidase activity // negative regulation of endopeptidase activity // regulation of proteolysis // response to cytokine stimulus // response to peptide hormone stimulus // negative regulation of endopeptidase activity // regulation of proteolysis	inferred from electronic annotation // inferred from electronic annotation // not recorded // not recorded // inferred from direct assay // inferred from direct assay // --- // ---	GO:0005576 // GO:0005615 // GO:0005576 // GO:0005615	extracellular region // extracellular space // extracellular region // extracellular space	inferred from direct assay // not recorded // inferred from electronic annotation // inferred from electronic annotation	GO:0004867 // GO:0030414 // GO:0004867 // GO:0004867	serine-type endopeptidase inhibitor activity // peptidase inhibitor activity // serine-type endopeptidase inhibitor activity // serine-type endopeptidase inhibitor activity	not recorded // inferred from electronic annotation // --- // inferred from electronic annotation	---	---	---	---	---	0.007714411	-2.172851594	-2.9059	-1.1087818	0.38156226	0.46022475	3.9674408	11.8864	11.86335	10.66714	12.29046	11.31394	11.1106	10.45526	10.70256	10.07814	11.23402	9.589516	10.4197
17257444	AK087056	Ace	angiotensin I converting enzyme (peptidyl-dipeptidase A) 1	11 E1|11 68.84 cM	AK087056	Mus musculus 0 day neonate lung cDNA, RIKEN full-length enriched library, clone:E030024D09 product:similar to angiotensin converting enzyme, full insert sequence.	Mm.754	bone| brain| extraembryonic tissue| eye| intestine| kidney| lung| mammary gland| pineal gland| skin| spleen| testis| fetus| neonate| juvenile| adult	chr11	+	105967945	105989964	GO:0001822 // GO:0001822 // GO:0002446 // GO:0003084 // GO:0006508 // GO:0006518 // GO:0007283 // GO:0008152 // GO:0008152 // GO:0008217 // GO:0008217 // GO:0014910 // GO:0019233 // GO:0031100 // GO:0032496 // GO:0042310 // GO:0042447 // GO:0042447 // GO:0042755 // GO:0043065 // GO:0043171 // GO:0048286 // GO:0050482 // GO:0050729 // GO:0050769 // GO:0060047 // GO:0060978 // GO:0006508	kidney development // kidney development // neutrophil mediated immunity // positive regulation of systemic arterial blood pressure // proteolysis // peptide metabolic process // spermatogenesis // metabolic process // metabolic process // regulation of blood pressure // regulation of blood pressure // regulation of smooth muscle cell migration // sensory perception of pain // organ regeneration …	inferred from mutant phenotype // not recorded // inferred from mutant phenotype // inferred from mutant phenotype // not recorded // not recorded // inferred from mutant phenotype // inferred from electronic annotation // inferred from mutant phenotype // inferred from direct assay // not recorded // not recorded // not recorded // not recorded // not recorded // not recorded // inferred from di…	GO:0005576 // GO:0005615 // GO:0005768 // GO:0005886 // GO:0009897 // GO:0016020 // GO:0016021 // GO:0005886	extracellular region // extracellular space // endosome // plasma membrane // external side of plasma membrane // membrane // integral to membrane // plasma membrane	inferred from electronic annotation // not recorded // not recorded // not recorded // not recorded // inferred from electronic annotation // inferred from electronic annotation // inferred from electronic annotation	GO:0003779 // GO:0004175 // GO:0004180 // GO:0008144 // GO:0008233 // GO:0008237 // GO:0008237 // GO:0008241 // GO:0008241 // GO:0008270 // GO:0016787 // GO:0031404 // GO:0031711 // GO:0042277 // GO:0046872 // GO:0008233 // GO:0008237 // GO:0008241	actin binding // endopeptidase activity // carboxypeptidase activity // drug binding // peptidase activity // metallopeptidase activity // metallopeptidase activity // peptidyl-dipeptidase activity // peptidyl-dipeptidase activity // zinc ion binding // hydrolase activity // chloride ion binding // bradykinin receptor binding // peptide binding // metal ion binding // peptidase activity // metall…	not recorded // not recorded // inferred from electronic annotation // not recorded // inferred from mutant phenotype // inferred from direct assay // not recorded // inferred from direct assay // not recorded // not recorded // inferred from electronic annotation // not recorded // not recorded // not recorded // inferred from electronic annotation // inferred from electronic annotation // infer…	GenMAPP	ACE-Inhibitor_pathway_PharmGKB	---	---	---	0.011148095	-1.685686098	-2.596487	-0.7610631	0.2931126	0.5932303	4.048409	8.527836	8.823171	8.124177	9.101512	8.041237	8.340523	7.404092	7.725967	8.105626	8.402795	7.429612	7.323985
17233226	AK089334	Lilrb4	leukocyte immunoglobulin-like receptor, subfamily B, member 4	10 25.5 cM	AK089334	Mus musculus B6-derived CD11 +ve dendritic cells cDNA, RIKEN full-length enriched library, clone:F730007H01 product:glycoprotein 49 B, full insert sequence.	Mm.34408	blood| bone| bone marrow| brain| embryonic tissue| joint| mammary gland| pancreas| skin| spleen| blastocyst| organogenesis| fetus| neonate| juvenile| adult	chr10	+	51490975	51496613	---	---	---	GO:0005886 // GO:0016020 // GO:0016021	plasma membrane // membrane // integral to membrane	inferred from electronic annotation // inferred from electronic annotation // inferred from electronic annotation	---	---	---	---	---	---	---	---	0.015148853	-2.120361144	-2.6093702	-1.1109629	0.42575902	0.47161776	4.132751	9.534116	11.13686	10.87061	10.37533	10.11619	10.87103	9.114385	9.811918	8.074922	9.52416	10.03803	9.674945
17276020	AK054457	Frmd6	FERM domain containing 6	12 C2-C3|12	AK054457	Mus musculus 2 days pregnant adult female ovary cDNA, RIKEN full-length enriched library, clone:E330027L22 product:FERM-DOMAIN-CONTAINING PROTEIN 163SCII (FRAGMENT) homolog [Rattus norvegicus], full insert sequence.	Mm.2962	adipose tissue| bone| bone marrow| brain| connective tissue| dorsal root ganglion| embryonic tissue| extraembryonic tissue| eye| heart| inner ear| intestine| joint| kidney| lung| lymph node| mammary gland| muscle| nasopharynx| ovary| oviduct| pancreas| skin| testis| thymus| vagina| blastocyst| organogenesis| fetus| neonate| juvenile| adult	chr12	+	70825514	70902234	GO:0003383 // GO:0032970 // GO:0034613	apical constriction // regulation of actin filament-based process // cellular protein localization	inferred from genetic interaction // inferred from genetic interaction // inferred from mutant phenotype	GO:0005737 // GO:0005739 // GO:0005856 // GO:0005886 // GO:0016020 // GO:0043296 // GO:0005739	cytoplasm // mitochondrion // cytoskeleton // plasma membrane // membrane // apical junction complex // mitochondrion	inferred from electronic annotation // not recorded // inferred from electronic annotation // inferred from electronic annotation // inferred from electronic annotation // inferred from direct assay // inferred from electronic annotation	GO:0003674	molecular_function	no biological data available	---	---	---	---	---	0.004999284	-1.376500531	-2.6196802	-0.46539736	0.17765427	0.72647995	4.2206817	7.95498	8.09742	7.60638	8.136075	7.817923	8.118539	7.196813	7.624386	7.409595	7.872844	7.331627	7.503666
17266952	AK151131	Ccl9	chemokine (C-C motif) ligand 9	11 C|11 50.81 cM	AK151131	Mus musculus bone marrow macrophage cDNA, RIKEN full-length enriched library, clone:I830025K19 product:chemokine (C-C motif) ligand 9, full insert sequence.	Mm.416125	blood| bone marrow| embryonic tissue| extraembryonic tissue| eye| intestine| joint| liver| lung| lymph node| mammary gland| skin| spleen| stomach| thyroid| blastocyst| fetus| juvenile| adult	chr11	-	83572917	83578636	GO:0006935 // GO:0006955	chemotaxis // immune response	inferred from electronic annotation // inferred from electronic annotation	GO:0005576 // GO:0005615	extracellular region // extracellular space	inferred from electronic annotation // inferred from electronic annotation	GO:0005125 // GO:0008009	cytokine activity // chemokine activity	inferred from electronic annotation // inferred from electronic annotation	---	---	---	---	---	0.016535563	-2.894661213	-2.6680644	-1.4350224	0.53785145	0.3454636	4.3124356	7.973718	9.958178	8.608663	9.880594	8.107154	10.04009	7.348533	7.974973	7.327653	8.8489	7.662169	6.796033
17243617	AK030708	Ckap4	cytoskeleton-associated protein 4	10 C1|10	AK030708	Mus musculus 6 days embryo whole body cDNA, RIKEN full-length enriched library, clone:5630400A09 product:similar to P63 PROTEIN [Homo sapiens], full insert sequence.	Mm.334999	bladder| bone| bone marrow| brain| embryonic tissue| extraembryonic tissue| eye| fertilized ovum| heart| intestine| kidney| liver| lung| lymph node| mammary gland| muscle| nasopharynx| ovary| oviduct| pancreas| pituitary gland| salivary gland| skin| stomach| testis| thymus| vagina| zygote| egg cylinder| gastrula| organogenesis| fetus| neonate| juvenile| adult	chr10	-	84526305	84534036	GO:0008150	biological_process	no biological data available	GO:0005737 // GO:0005783 // GO:0005783 // GO:0005811 // GO:0005856 // GO:0005886 // GO:0009986 // GO:0016020 // GO:0016021 // GO:0005783 // GO:0005789 // GO:0005811 // GO:0048471	cytoplasm // endoplasmic reticulum // endoplasmic reticulum // lipid particle // cytoskeleton // plasma membrane // cell surface // membrane // integral to membrane // endoplasmic reticulum // endoplasmic reticulum membrane // lipid particle // perinuclear region of cytoplasm	inferred from electronic annotation // inferred from direct assay // not recorded // not recorded // inferred from electronic annotation // inferred from electronic annotation // not recorded // inferred from electronic annotation // inferred from electronic annotation // inferred from electronic annotation // inferred from electronic annotation // inferred from electronic annotation // inferred …	GO:0003674	molecular_function	no biological data available	---	---	---	---	---	0.011546887	-1.45872157	-2.6601925	-0.51389694	0.19318035	0.68553174	4.3124356	6.904736	6.969839	6.753195	7.676369	6.915793	7.2546	6.51134	6.592466	6.611052	6.753195	6.511173	6.411925
17419277	AK045898	Sdc3	syndecan 3	4 D2.3|4 63.63 cM	AK045898	Mus musculus adult male corpora quadrigemina cDNA, RIKEN full-length enriched library, clone:B230319K02 product:SYNDECAN-3 PRECURSOR (SYND3) homolog [Mus musculus], full insert sequence.	Mm.206536	bladder| blood| bone| bone marrow| brain| embryonic tissue| extraembryonic tissue| eye| heart| inner ear| intestine| kidney| liver| lung| lymph node| mammary gland| muscle| nasopharynx| olfactory mucosa| ovary| pancreas| pituitary gland| skin| spinal cord| spleen| stomach| sympathetic ganglion| testis| thymus| thyroid| gastrula| organogenesis| fetus| neonate| juvenile| adult	chr4	+	130792537	130826319	GO:0007155	cell adhesion	not recorded	GO:0016020 // GO:0016021 // GO:0030424 // GO:0043005 // GO:0043234 // GO:0005796 // GO:0005886	membrane // integral to membrane // axon // neuron projection // protein complex // Golgi lumen // plasma membrane	inferred from electronic annotation // inferred from electronic annotation // not recorded // not recorded // not recorded // traceable author statement // traceable author statement	GO:0008092	cytoskeletal protein binding	inferred from electronic annotation	---	---	---	---	---	0.008683251	-1.399234595	-2.457003	-0.48456764	0.19721898	0.71467656	4.3124356	8.640698	9.024085	9.384377	8.765341	8.967552	9.057152	8.44091	8.840345	8.145626	8.396511	8.744796	8.363609
17338416	AK039477	Trem2	triggering receptor expressed on myeloid cells 2	17 C|17	AK039477	Mus musculus adult male spinal cord cDNA, RIKEN full-length enriched library, clone:A330048K15 product:triggering receptor expressed on myeloid cells 2a, full insert sequence.	Mm.261623	blood| bone marrow| brain| embryonic tissue| extraembryonic tissue| inner ear| joint| lung| mammary gland| skin| spinal cord| thyroid| organogenesis| fetus| juvenile| adult	chr17	+	48346401	48352273	GO:0007165	signal transduction	inferred from sequence or structural similarity	GO:0005576 // GO:0005886 // GO:0016020 // GO:0016021	extracellular region // plasma membrane // membrane // integral to membrane	inferred from electronic annotation // inferred from electronic annotation // inferred from electronic annotation // inferred from electronic annotation	GO:0001530 // GO:0004888 // GO:0005515	lipopolysaccharide binding // transmembrane signaling receptor activity // protein binding	inferred from direct assay // inferred from sequence or structural similarity // inferred from physical interaction	---	---	---	---	---	0.029338648	-1.829533813	-2.4555166	-0.76555777	0.31177056	0.54658735	4.3124356	6.221612	7.107466	6.376353	7.279909	6.115107	7.610141	5.878415	5.975553	6.311448	6.043171	6.00144	5.907218
17444002	AK137454	Gpr146	G protein-coupled receptor 146	5|5 G1	AK137454	Mus musculus adult male bone cDNA, RIKEN full-length enriched library, clone:9830003M05 product:similar to G protein-coupled receptor PGR8 (Fragment) [Homo sapiens], full insert sequence.	Mm.270003	bladder| blood| bone| brain| connective tissue| embryonic tissue| epididymis| eye| heart| inner ear| intestine| joint| kidney| liver| lung| lymph node| mammary gland| oviduct| pancreas| salivary gland| skin| spleen| testis| thymus| fetus| neonate| juvenile| adult	chr5	+	139378163	139396415	GO:0007165 // GO:0007186 // GO:0008150	signal transduction // G-protein coupled receptor signaling pathway // biological_process	inferred from electronic annotation // inferred from electronic annotation // no biological data available	GO:0005886 // GO:0016020 // GO:0016021 // GO:0005575	plasma membrane // membrane // integral to membrane // cellular_component	inferred from electronic annotation // inferred from electronic annotation // inferred from electronic annotation // no biological data available	GO:0004871 // GO:0004930 // GO:0003674	signal transducer activity // G-protein coupled receptor activity // molecular_function	inferred from electronic annotation // inferred from electronic annotation // no biological data available	GenMAPP	GPCRDB_Other	---	---	---	0.004020821	-1.251994667	-2.4521894	-0.32831097	0.13388483	0.79872555	4.3124356	8.710751	8.492905	8.423514	8.598846	8.680184	8.708405	8.449699	8.251076	8.395619	8.365338	7.977713	8.205291
17287901	AK009606	Ntrk2	neurotrophic tyrosine kinase, receptor, type 2	13 B1-B2|13 31.2 cM	AK009606	Mus musculus adult male tongue cDNA, RIKEN full-length enriched library, clone:2310034C05 product:neurotrophic tyrosine kinase, receptor, type 2, full insert sequence.	Mm.130054	bladder| brain| dorsal root ganglion| embryonic tissue| extraembryonic tissue| eye| heart| inner ear| joint| liver| mammary gland| molar| ovary| oviduct| pancreas| pituitary gland| skin| spinal cord| spleen| thyroid| tongue| gastrula| organogenesis| fetus| neonate| juvenile| adult	chr13	+	58806596	59133970	GO:0001570 // GO:0001764 // GO:0006468 // GO:0007169 // GO:0007275 // GO:0007399 // GO:0007528 // GO:0007612 // GO:0007616 // GO:0007631 // GO:0008284 // GO:0010628 // GO:0010976 // GO:0014047 // GO:0014068 // GO:0016310 // GO:0019222 // GO:0021954 // GO:0021987 // GO:0030154 // GO:0030182 // GO:0031547 // GO:0031547 // GO:0032314 // GO:0035584 // GO:0038179 // GO:0042490 // GO:0043408 // GO:0043…	vasculogenesis // neuron migration // protein phosphorylation // transmembrane receptor protein tyrosine kinase signaling pathway // multicellular organismal development // nervous system development // neuromuscular junction development // learning // long-term memory // feeding behavior // positive regulation of cell proliferation // positive regulation of gene expression // positive regulation…	inferred from mutant phenotype // inferred from mutant phenotype // inferred from direct assay // inferred from electronic annotation // inferred from electronic annotation // inferred from electronic annotation // inferred from mutant phenotype // inferred from mutant phenotype // not recorded // inferred from mutant phenotype // not recorded // inferred from mutant phenotype // inferred from di…	GO:0005622 // GO:0005768 // GO:0005829 // GO:0005886 // GO:0005886 // GO:0005887 // GO:0009986 // GO:0014069 // GO:0016020 // GO:0016021 // GO:0030424 // GO:0030425 // GO:0030426 // GO:0043025 // GO:0043195 // GO:0043197 // GO:0043679 // GO:0045211 // GO:0048786 // GO:0060076 // GO:0005886 // GO:0005887 // GO:0005887 // GO:0009986 // GO:0010008 // GO:0014069 // GO:0030424 // GO:0030425 // GO:0030…	intracellular // endosome // cytosol // plasma membrane // plasma membrane // integral to plasma membrane // cell surface // postsynaptic density // membrane // integral to membrane // axon // dendrite // growth cone // neuronal cell body // terminal bouton // dendritic spine // axon terminus // postsynaptic membrane // presynaptic active zone // excitatory synapse // plasma membrane // integral …	inferred from mutant phenotype // inferred from electronic annotation // inferred from direct assay // inferred from direct assay // not recorded // not recorded // not recorded // not recorded // inferred from electronic annotation // inferred from electronic annotation // not recorded // not recorded // not recorded // not recorded // inferred from direct assay // not recorded // not recorded /…	GO:0000166 // GO:0004672 // GO:0004713 // GO:0004714 // GO:0005030 // GO:0005515 // GO:0005524 // GO:0016301 // GO:0016740 // GO:0016772 // GO:0042803 // GO:0043121 // GO:0043121 // GO:0046875 // GO:0048403 // GO:0048403 // GO:0060175 // GO:0060175 // GO:0004714 // GO:0005030 // GO:0042803 // GO:0042803 // GO:0043121 // GO:0046875 // GO:0048403 // GO:0060175	nucleotide binding // protein kinase activity // protein tyrosine kinase activity // transmembrane receptor protein tyrosine kinase activity // neurotrophin receptor activity // protein binding // ATP binding // kinase activity // transferase activity // transferase activity, transferring phosphorus-containing groups // protein homodimerization activity // neurotrophin binding // neurotrophin bin…	inferred from electronic annotation // inferred from electronic annotation // inferred from electronic annotation // not recorded // not recorded // inferred from physical interaction // inferred from electronic annotation // inferred from electronic annotation // inferred from electronic annotation // inferred from electronic annotation // not recorded // inferred from direct assay // not record…	---	---	---	---	---	0.014289718	-1.538238028	-2.4669602	-0.64817333	0.2627417	0.65009445	4.5084558	7.267537	7.517514	7.035514	7.795499	7.830914	7.564096	6.733531	6.981025	6.932574	7.53337	6.228631	6.712898
17363407	AK002681	Anxa1	annexin A1	19 B|19 13.83 cM	AK002681	Mus musculus adult male kidney cDNA, RIKEN full-length enriched library, clone:0610027A24 product:annexin A1, full insert sequence.	Mm.248360	adipose tissue| bladder| blood| bone| bone marrow| brain| connective tissue| embryonic tissue| extraembryonic tissue| eye| heart| inner ear| intestine| joint| kidney| liver| lung| mammary gland| molar| muscle| nasopharynx| ovary| oviduct| pancreas| pituitary gland| prostate| salivary gland| skin| spleen| stomach| sympathetic ganglion| testis| thymus| thyroid| tongue| uterus| vagina| cleavage| mor…	chr19	-	20373428	20390944	GO:0001780 // GO:0001780 // GO:0002674 // GO:0007165 // GO:0007166 // GO:0018149 // GO:0030073 // GO:0030216 // GO:0031340 // GO:0031394 // GO:0033031 // GO:0042127 // GO:0043065 // GO:0043066 // GO:0043086 // GO:0043086 // GO:0046632 // GO:0050482 // GO:0050709 // GO:0070301 // GO:0071385 // GO:0097350 // GO:1900087 // GO:0002674 // GO:0007166 // GO:0009725 // GO:0010165 // GO:0014070 // GO:0018…	neutrophil homeostasis // neutrophil homeostasis // negative regulation of acute inflammatory response // signal transduction // cell surface receptor signaling pathway // peptide cross-linking // insulin secretion // keratinocyte differentiation // positive regulation of vesicle fusion // positive regulation of prostaglandin biosynthetic process // positive regulation of neutrophil apoptotic pro…	inferred from mutant phenotype // not recorded // not recorded // inferred from mutant phenotype // not recorded // not recorded // not recorded // not recorded // not recorded // not recorded // inferred from mutant phenotype // inferred from mutant phenotype // not recorded // not recorded // inferred from electronic annotation // not recorded // inferred from mutant phenotype // inferred from …	GO:0001533 // GO:0005615 // GO:0005634 // GO:0005737 // GO:0005886 // GO:0005929 // GO:0016020 // GO:0031966 // GO:0042383 // GO:0042995 // GO:0043234 // GO:0070062 // GO:0001533 // GO:0005615 // GO:0005634 // GO:0005737 // GO:0005886 // GO:0016323 // GO:0031966 // GO:0043234 // GO:0070062	cornified envelope // extracellular space // nucleus // cytoplasm // plasma membrane // cilium // membrane // mitochondrial membrane // sarcolemma // cell projection // protein complex // extracellular vesicular exosome // cornified envelope // extracellular space // nucleus // cytoplasm // plasma membrane // basolateral plasma membrane // mitochondrial membrane // protein complex // extracellula…	not recorded // not recorded // not recorded // not recorded // not recorded // inferred from electronic annotation // inferred from electronic annotation // not recorded // inferred from direct assay // inferred from electronic annotation // not recorded // not recorded // inferred from electronic annotation // inferred from electronic annotation // inferred from electronic annotation // inferre…	GO:0003697 // GO:0003727 // GO:0004859 // GO:0005198 // GO:0005509 // GO:0005515 // GO:0005543 // GO:0005544 // GO:0019834 // GO:0030674 // GO:0042803 // GO:0005198 // GO:0005543 // GO:0005544 // GO:0019834 // GO:0030674 // GO:0042803	single-stranded DNA binding // single-stranded RNA binding // phospholipase inhibitor activity // structural molecule activity // calcium ion binding // protein binding // phospholipid binding // calcium-dependent phospholipid binding // phospholipase A2 inhibitor activity // protein binding, bridging // protein homodimerization activity // structural molecule activity // phospholipid binding // …	not recorded // not recorded // inferred from electronic annotation // not recorded // inferred from electronic annotation // inferred from physical interaction // not recorded // not recorded // not recorded // not recorded // not recorded // inferred from electronic annotation // inferred from electronic annotation // inferred from electronic annotation // inferred from electronic annotation //…	GenMAPP	Prostaglandin_synthesis_regulation	---	---	---	0.015151189	-1.697206891	-2.4756205	-0.77543163	0.31322718	0.58920336	4.5778165	10.39519	10.60258	9.480246	10.68888	9.949955	10.29472	9.464808	9.577291	9.373873	10.27373	9.17627	8.893008
17249787	AK002219	Gpx3	glutathione peroxidase 3	11|11 B3-B5	AK002219	Mus musculus adult male kidney cDNA, RIKEN full-length enriched library, clone:0610005C19 product:glutathione peroxidase 3, full insert sequence.	Mm.200916	blood| bone| bone marrow| brain| connective tissue| embryonic tissue| extraembryonic tissue| eye| fertilized ovum| heart| intestine| joint| kidney| liver| lung| lymph node| mammary gland| muscle| ovary| pancreas| pineal gland| pituitary gland| salivary gland| skin| spleen| stomach| sympathetic ganglion| testis| thymus| thyroid| uterus| zygote| blastocyst| egg cylinder| gastrula| organogenesis| fe…	chr11	+	54902453	54910382	GO:0006749 // GO:0006979 // GO:0042744 // GO:0042744 // GO:0051289 // GO:0055114 // GO:0055114 // GO:0051289 // GO:0055114	glutathione metabolic process // response to oxidative stress // hydrogen peroxide catabolic process // hydrogen peroxide catabolic process // protein homotetramerization // oxidation-reduction process // oxidation-reduction process // protein homotetramerization // oxidation-reduction process	not recorded // inferred from electronic annotation // inferred from direct assay // not recorded // not recorded // inferred from direct assay // not recorded // inferred from sequence or structural similarity // inferred from electronic annotation	GO:0005576 // GO:0005615 // GO:0005615	extracellular region // extracellular space // extracellular space	inferred from electronic annotation // not recorded // inferred from sequence or structural similarity	GO:0004601 // GO:0004602 // GO:0004602 // GO:0008430 // GO:0016491 // GO:0043295 // GO:0004602 // GO:0004602 // GO:0008430	peroxidase activity // glutathione peroxidase activity // glutathione peroxidase activity // selenium binding // oxidoreductase activity // glutathione binding // glutathione peroxidase activity // glutathione peroxidase activity // selenium binding	inferred from electronic annotation // inferred from direct assay // not recorded // not recorded // inferred from electronic annotation // not recorded // inferred from electronic annotation // inferred from sequence or structural similarity // inferred from sequence or structural similarity	---	---	---	---	---	0.013961676	-1.485829744	-2.5042672	-0.6058612	0.24193153	0.67302454	4.649345	8.270048	8.567438	8.118549	8.780706	8.586223	8.410626	7.296111	7.825428	7.777999	8.559536	7.713974	7.925371
17438969	AK159278	Pf4	platelet factor 4	5 E1|5	AK159278	Mus musculus osteoclast-like cell cDNA, RIKEN full-length enriched library, clone:I420013M07 product:chemokine (C-X-C motif) ligand 4, full insert sequence.	Mm.332490	bone| bone marrow| embryonic tissue| heart| joint| liver| lymph node| mammary gland| pancreas| prostate| spleen| stomach| testis| thymus| tongue| uterus| organogenesis| fetus| neonate| juvenile| adult	chr5	+	90772435	90773383	GO:0006461 // GO:0006935 // GO:0006955 // GO:0010628 // GO:0010744 // GO:0016525 // GO:0019221 // GO:0030168 // GO:0030595 // GO:0032760 // GO:0043066 // GO:0045347 // GO:0045651 // GO:0045653 // GO:0045918 // GO:0006461 // GO:0006955 // GO:0030168 // GO:0030595 // GO:0016525 // GO:0019221 // GO:0030168 // GO:0030595 // GO:0045653	protein complex assembly // chemotaxis // immune response // positive regulation of gene expression // positive regulation of macrophage derived foam cell differentiation // negative regulation of angiogenesis // cytokine-mediated signaling pathway // platelet activation // leukocyte chemotaxis // positive regulation of tumor necrosis factor production // negative regulation of apoptotic process …	not recorded // inferred from electronic annotation // not recorded // not recorded // not recorded // not recorded // not recorded // not recorded // not recorded // not recorded // not recorded // not recorded // not recorded // not recorded // not recorded // inferred from electronic annotation // inferred from electronic annotation // inferred from electronic annotation // inferred from elect…	GO:0005576 // GO:0005615 // GO:0031091 // GO:0031982 // GO:0043234 // GO:0031091 // GO:0031982 // GO:0043234	extracellular region // extracellular space // platelet alpha granule // vesicle // protein complex // platelet alpha granule // vesicle // protein complex	inferred from electronic annotation // inferred from electronic annotation // not recorded // not recorded // not recorded // inferred from electronic annotation // inferred from electronic annotation // inferred from electronic annotation	GO:0005125 // GO:0008009 // GO:0008201 // GO:0008201 // GO:0008201	cytokine activity // chemokine activity // heparin binding // heparin binding // heparin binding	inferred from electronic annotation // inferred from electronic annotation // not recorded // inferred from electronic annotation // inferred from sequence or structural similarity	---	---	---	---	---	0.012963421	-1.653439505	-2.5156577	-0.7156992	0.28449786	0.60479987	4.723144	6.969653	6.903604	6.335452	7.282257	6.510431	7.477813	5.922492	6.348527	6.236115	6.866458	5.941579	5.869845
17242232	AK031798	Col18a1	collagen, type XVIII, alpha 1	10 B5-C1|10 39.72 cM	AK031798	Mus musculus 11 days embryo head cDNA, RIKEN full-length enriched library, clone:6230431K21 product:procollagen, type XVIII, alpha 1, full insert sequence.	Mm.4352	bone| bone marrow| brain| connective tissue| embryonic tissue| extraembryonic tissue| eye| fertilized ovum| heart| inner ear| intestine| kidney| liver| lung| mammary gland| muscle| nasopharynx| pancreas| salivary gland| skin| spleen| testis| zygote| cleavage| blastocyst| egg cylinder| gastrula| organogenesis| fetus| neonate| juvenile| adult	chr10	-	77052178	77166548	GO:0001525 // GO:0001525 // GO:0001886 // GO:0007155 // GO:0007275 // GO:0008284 // GO:0016055 // GO:0030198 // GO:0030335 // GO:0043065 // GO:2000353	angiogenesis // angiogenesis // endothelial cell morphogenesis // cell adhesion // multicellular organismal development // positive regulation of cell proliferation // Wnt receptor signaling pathway // extracellular matrix organization // positive regulation of cell migration // positive regulation of apoptotic process // positive regulation of endothelial cell apoptotic process	inferred from direct assay // inferred from mutant phenotype // inferred from direct assay // inferred from electronic annotation // inferred from electronic annotation // inferred from direct assay // inferred from electronic annotation // inferred from mutant phenotype // inferred from direct assay // inferred from direct assay // inferred from direct assay	GO:0005576 // GO:0005578 // GO:0005581 // GO:0005604 // GO:0005615 // GO:0031012 // GO:0031012	extracellular region // proteinaceous extracellular matrix // collagen // basement membrane // extracellular space // extracellular matrix // extracellular matrix	inferred from electronic annotation // inferred from electronic annotation // inferred from electronic annotation // inferred from direct assay // not recorded // not recorded // inferred from electronic annotation	GO:0005198 // GO:0042802 // GO:0046872	structural molecule activity // identical protein binding // metal ion binding	inferred from electronic annotation // not recorded // inferred from electronic annotation	---	---	---	---	---	0.009467942	-1.501050609	-2.5360193	-0.5761833	0.2271999	0.66620004	4.7993236	7.336257	7.271361	6.933408	7.883685	7.080715	7.493027	6.372508	6.888537	6.907599	7.16712	6.627932	6.577661
17217048	AK030688	5430435G22Rik	RIKEN cDNA 5430435G22 gene	1 E4|1	AK030688	Mus musculus 6 days neonate head cDNA, RIKEN full-length enriched library, clone:5430435G22 product:SIMILAR TO RAB7, MEMBER RAS ONCOGENE FAMILY homolog [Homo sapiens], full insert sequence.	Mm.44508	bladder| bone| bone marrow| brain| embryonic tissue| extraembryonic tissue| eye| liver| mammary gland| muscle| ovary| salivary gland| skin| thymus| fetus| juvenile| adult	chr1	+	131688695	131713542	GO:0006810 // GO:0007264 // GO:0015031 // GO:0034144 // GO:0034164 // GO:0032755 // GO:0034499 // GO:0045654 // GO:0051092	transport // small GTPase mediated signal transduction // protein transport // negative regulation of toll-like receptor 4 signaling pathway // negative regulation of toll-like receptor 9 signaling pathway // positive regulation of interleukin-6 production // late endosome to Golgi transport // positive regulation of megakaryocyte differentiation // positive regulation of NF-kappaB transcription …	inferred from electronic annotation // inferred from electronic annotation // inferred from electronic annotation // inferred from mutant phenotype // inferred from mutant phenotype // inferred from sequence or structural similarity // inferred from sequence or structural similarity // inferred from sequence or structural similarity // inferred from sequence or structural similarity	GO:0005764 // GO:0005768 // GO:0005770 // GO:0005794 // GO:0016020 // GO:0031410 // GO:0005764 // GO:0005770 // GO:0005794 // GO:0005802 // GO:0030670 // GO:0045335 // GO:0045335	lysosome // endosome // late endosome // Golgi apparatus // membrane // cytoplasmic vesicle // lysosome // late endosome // Golgi apparatus // trans-Golgi network // phagocytic vesicle membrane // phagocytic vesicle // phagocytic vesicle	inferred from direct assay // inferred from electronic annotation // inferred from direct assay // inferred from electronic annotation // inferred from electronic annotation // inferred from electronic annotation // inferred from electronic annotation // inferred from electronic annotation // inferred from sequence or structural similarity // inferred from sequence or structural similarity // inf…	GO:0000166 // GO:0005525	nucleotide binding // GTP binding	inferred from electronic annotation // inferred from electronic annotation	---	---	---	---	---	0.016972336	-1.619435528	-2.5343397	-0.6480713	0.25571603	0.61749905	4.7993236	6.868	7.571523	7.22516	7.67031	6.685409	7.843294	6.559381	6.922173	6.470184	6.721321	6.871745	6.430469
17391792	AK090192	Gfra4	glial cell line derived neurotrophic factor family receptor alpha 4	2 F1|2 63.26 cM	AK090192	Mus musculus 16 days neonate male diencephalon cDNA, RIKEN full-length enriched library, clone:G630015H18 product:glial cell line derived neurotrophic factor family receptor alpha 4, full insert sequence.	Mm.198399	brain| embryonic tissue| eye| lung| mammary gland| spinal cord| organogenesis| fetus| juvenile| adult	chr2	-	131039632	131043088	GO:0007169 // GO:0030279 // GO:0035860	transmembrane receptor protein tyrosine kinase signaling pathway // negative regulation of ossification // glial cell-derived neurotrophic factor receptor signaling pathway	traceable author statement // inferred from mutant phenotype // not recorded	GO:0005576 // GO:0005615 // GO:0005886 // GO:0016020 // GO:0031225	extracellular region // extracellular space // plasma membrane // membrane // anchored to membrane	inferred from electronic annotation // not recorded // inferred from electronic annotation // inferred from electronic annotation // inferred from electronic annotation	GO:0004872 // GO:0015026 // GO:0016167	receptor activity // coreceptor activity // glial cell-derived neurotrophic factor receptor activity	inferred from electronic annotation // traceable author statement // not recorded	---	---	---	---	---	0.003505499	-1.288282056	-2.5274663	-0.36453533	0.14422955	0.77622753	4.7993236	6.324359	6.224931	6.244751	6.335876	6.345825	6.68985	5.881039	5.979589	6.000348	6.218908	6.13159	5.766903
17463781	AK135453	Emp1	epithelial membrane protein 1	6 G1|6 66.25 cM	AK135453	Mus musculus 12 days embryo female mullerian duct includes surrounding region cDNA, RIKEN full-length enriched library, clone:6820423E20 product:epithelial membrane protein 1, full insert sequence.	Mm.182785	bladder| blood| bone| bone marrow| brain| connective tissue| embryonic tissue| extraembryonic tissue| eye| heart| inner ear| intestine| joint| kidney| lung| mammary gland| molar| muscle| ovary| pancreas| pineal gland| prostate| skin| spleen| stomach| testis| thymus| thyroid| vagina| blastocyst| organogenesis| fetus| neonate| juvenile| adult	chr6	+	135362931	135383173	GO:0016049	cell growth	inferred from electronic annotation	GO:0005886 // GO:0016020 // GO:0016021 // GO:0005886	plasma membrane // membrane // integral to membrane // plasma membrane	not recorded // inferred from electronic annotation // inferred from electronic annotation // inferred from electronic annotation	---	---	---	---	---	---	---	---	0.031842318	-1.774486479	-2.525173	-1.0792475	0.42739546	0.5635434	4.7993236	9.285457	9.562001	9.294287	9.677511	9.125853	9.58255	7.861179	8.672411	8.106411	9.921515	8.233557	7.257094
17388332	AB017614	Creb3l1	cAMP responsive element binding protein 3-like 1	2 E1|2	AB017614	Mus musculus mRNA for OASIS protein, complete cds.	Mm.10353	intestine| lung| mammary gland| salivary gland| skin| fetus| adult	chr2	-	91982328	92024502	GO:0006351 // GO:0006355 // GO:0006986 // GO:0030500 // GO:0006355	transcription, DNA-dependent // regulation of transcription, DNA-dependent // response to unfolded protein // regulation of bone mineralization // regulation of transcription, DNA-dependent	inferred from electronic annotation // inferred from sequence or structural similarity // inferred from electronic annotation // inferred from mutant phenotype // inferred from electronic annotation	GO:0005634 // GO:0005783 // GO:0016020 // GO:0016021 // GO:0005634 // GO:0005783 // GO:0005789	nucleus // endoplasmic reticulum // membrane // integral to membrane // nucleus // endoplasmic reticulum // endoplasmic reticulum membrane	inferred from direct assay // inferred from direct assay // inferred from electronic annotation // inferred from electronic annotation // inferred from electronic annotation // inferred from electronic annotation // inferred from electronic annotation	GO:0001077 // GO:0003677 // GO:0003682 // GO:0003700 // GO:0043565 // GO:0003700	RNA polymerase II core promoter proximal region sequence-specific DNA binding transcription factor activity involved in positive regulation of transcription // DNA binding // chromatin binding // sequence-specific DNA binding transcription factor activity // sequence-specific DNA binding // sequence-specific DNA binding transcription factor activity	inferred from direct assay // inferred from electronic annotation // inferred from direct assay // inferred from sequence or structural similarity // inferred from electronic annotation // inferred from electronic annotation	GenMAPP	G1_to_S_cell_cycle_Reactome	---	---	---	0.015578379	-1.824984317	-2.5221639	-0.82742405	0.32806116	0.5479499	4.7993236	7.155711	7.383669	6.845466	8.422976	7.351385	7.774183	6.459306	6.529814	6.859472	7.407025	6.334043	6.379183
17548321	AK048475	Efhd2	EF hand domain containing 2	4 E1|4 74.75 cM	AK048475	Mus musculus 16 days embryo head cDNA, RIKEN full-length enriched library, clone:C130064C02 product:SWIPROSIN 1, full insert sequence.	Mm.395598	bone| bone marrow| brain| embryonic tissue| extraembryonic tissue| eye| heart| inner ear| intestine| joint| kidney| liver| lung| mammary gland| muscle| nasopharynx| pancreas| pituitary gland| salivary gland| skin| spinal cord| spleen| stomach| testis| thymus| thyroid| tongue| uterus| cleavage| morula| blastocyst| gastrula| organogenesis| fetus| neonate| juvenile| adult	chr4	+	141858144	141859371	---	---	---	GO:0016020 // GO:0045121	membrane // membrane raft	inferred from electronic annotation // inferred from electronic annotation	GO:0005509 // GO:0005515 // GO:0046872 // GO:0005509	calcium ion binding // protein binding // metal ion binding // calcium ion binding	inferred from direct assay // inferred from physical interaction // inferred from electronic annotation // inferred from electronic annotation	---	---	---	---	---	0.004540404	-1.209992662	-2.3856173	-0.26991177	0.11314127	0.82645136	5.022077	6.204094	6.107486	5.941729	6.06293	5.961356	6.323794	5.859249	5.926312	5.825428	5.737701	5.835666	5.79756
17254047	AK078827	Ccl7	chemokine (C-C motif) ligand 7	11 C|11 49.83 cM	AK078827	Mus musculus 16 days embryo lung cDNA, RIKEN full-length enriched library, clone:8430433J09 product:small inducible cytokine A7, full insert sequence.	Mm.341574	bone| bone marrow| connective tissue| lung| mammary gland| muscle| spleen| testis| fetus| juvenile	chr11	+	82045712	82047525	GO:0006935 // GO:0006954 // GO:0006955 // GO:0007010 // GO:0008360 // GO:0030335 // GO:0048245 // GO:0071361 // GO:2000503 // GO:0007010 // GO:0008360 // GO:0010332 // GO:0030335 // GO:0048245 // GO:0071361 // GO:2000503	chemotaxis // inflammatory response // immune response // cytoskeleton organization // regulation of cell shape // positive regulation of cell migration // eosinophil chemotaxis // cellular response to ethanol // positive regulation of natural killer cell chemotaxis // cytoskeleton organization // regulation of cell shape // response to gamma radiation // positive regulation of cell migration // …	inferred from electronic annotation // inferred from electronic annotation // inferred from electronic annotation // not recorded // not recorded // not recorded // not recorded // not recorded // not recorded // inferred from electronic annotation // inferred from electronic annotation // inferred from electronic annotation // inferred from electronic annotation // inferred from electronic annot…	GO:0005576 // GO:0005615	extracellular region // extracellular space	inferred from electronic annotation // inferred from electronic annotation	GO:0005125 // GO:0008009 // GO:0008201 // GO:0031726 // GO:0031727 // GO:0008009 // GO:0031726	cytokine activity // chemokine activity // heparin binding // CCR1 chemokine receptor binding // CCR2 chemokine receptor binding // chemokine activity // CCR1 chemokine receptor binding	inferred from electronic annotation // not recorded // inferred from electronic annotation // not recorded // inferred from physical interaction // inferred from electronic annotation // inferred from electronic annotation	---	---	---	---	---	0.021084487	-1.506503261	-2.3855374	-0.5466218	0.2291399	0.66378886	5.022077	6.465183	5.994734	6.506351	7.168187	6.099023	6.440518	5.831971	6.020992	5.671376	6.117935	5.798642	5.953351
17408024	AK033874	Fcgr1	Fc receptor, IgG, high affinity I	3 F2.1|3 41.72 cM	AK033874	Mus musculus adult male diencephalon cDNA, RIKEN full-length enriched library, clone:9330106D12 product:Fc receptor, IgG, high affinity I, full insert sequence.	Mm.150	blood| bone| bone marrow| brain| embryonic tissue| joint| liver| lung| lymph node| mammary gland| testis| thymus| tongue| cleavage| fetus| juvenile| adult	chr3	-	96282909	96294256	GO:0001788 // GO:0001798 // GO:0001805 // GO:0006898 // GO:0006910 // GO:0006911 // GO:0007166 // GO:0009617 // GO:0019884 // GO:0038094 // GO:0042590 // GO:0042742 // GO:0045087 // GO:0050766 // GO:0050776	antibody-dependent cellular cytotoxicity // positive regulation of type IIa hypersensitivity // positive regulation of type III hypersensitivity // receptor-mediated endocytosis // phagocytosis, recognition // phagocytosis, engulfment // cell surface receptor signaling pathway // response to bacterium // antigen processing and presentation of exogenous antigen // Fc-gamma receptor signaling pathw…	inferred from mutant phenotype // inferred from mutant phenotype // inferred from mutant phenotype // inferred from mutant phenotype // inferred from mutant phenotype // inferred from mutant phenotype // inferred from mutant phenotype // inferred from mutant phenotype // inferred from mutant phenotype // inferred from mutant phenotype // inferred from mutant phenotype // inferred from mutant phen…	GO:0005886 // GO:0009897 // GO:0016020 // GO:0016021 // GO:0005886	plasma membrane // external side of plasma membrane // membrane // integral to membrane // plasma membrane	not recorded // inferred from direct assay // inferred from electronic annotation // inferred from electronic annotation // inferred from electronic annotation	GO:0019770 // GO:0019864 // GO:0019864 // GO:0019864	IgG receptor activity // IgG binding // IgG binding // IgG binding	inferred from mutant phenotype // inferred from direct assay // inferred from mutant phenotype // inferred from electronic annotation	GenMAPP	Inflammatory_Response_Pathway	---	---	---	0.024672693	-1.574442275	-2.3852663	-0.59636974	0.2500223	0.6351455	5.022077	6.609631	6.643667	7.002464	7.774086	6.858549	7.464305	6.355446	6.705845	6.305734	6.612766	6.427053	6.367643
17230034	AK054438	AI607873	expressed sequence AI607873	1 H3|1	AK054438	Mus musculus 2 days pregnant adult female ovary cDNA, RIKEN full-length enriched library, clone:E330025H10 product:similar to INTERFERON-ACTIVATABLE PROTEIN 204 (IFI-204) (INTERFERON-INDUCIBLE PROTEIN P204) [Mus musculus], full insert sequence.	Mm.440876	bone| bone marrow| embryonic tissue| intestine| liver| lung| lymph node| mammary gland| ovary| oviduct| prostate| spleen| vagina| fetus| juvenile| adult	chr1	-	173723427	173741809	GO:0008150	biological_process	no biological data available	GO:0005575	cellular_component	no biological data available	GO:0003674	molecular_function	no biological data available	---	---	---	---	---	0.026002145	-1.874039184	-2.3992646	-1.0489941	0.43721482	0.53360677	5.220317	7.1629	7.547638	6.981203	8.422985	7.285942	7.4087	6.218168	6.420224	5.936398	7.955082	6.351875	5.633661
17249206	AK040370	Adamts2	a disintegrin-like and metallopeptidase (reprolysin type) with thrombospondin type 1 motif, 2	11 B1.3|11	AK040370	Mus musculus 0 day neonate thymus cDNA, RIKEN full-length enriched library, clone:A430089F14 product:a disintegrin-like and metalloprotease (reprolysin type) with thrombospondin type 1 motif, 2, full insert sequence.	Mm.339048	bladder| bone| bone marrow| brain| embryonic tissue| extraembryonic tissue| heart| inner ear| intestine| kidney| lung| mammary gland| pineal gland| spinal cord| testis| thymus| organogenesis| fetus| neonate| juvenile| adult	chr11	+	50602084	50807573	GO:0006508 // GO:0007283 // GO:0008152 // GO:0016485 // GO:0030199 // GO:0030324 // GO:0030574 // GO:0043588	proteolysis // spermatogenesis // metabolic process // protein processing // collagen fibril organization // lung development // collagen catabolic process // skin development	inferred from electronic annotation // inferred from mutant phenotype // inferred from direct assay // inferred from mutant phenotype // inferred from mutant phenotype // inferred from mutant phenotype // inferred from electronic annotation // inferred from mutant phenotype	GO:0005576 // GO:0005578 // GO:0031012 // GO:0031012	extracellular region // proteinaceous extracellular matrix // extracellular matrix // extracellular matrix	inferred from electronic annotation // inferred from electronic annotation // inferred from direct assay // inferred from electronic annotation	GO:0004222 // GO:0008233 // GO:0008237 // GO:0008270 // GO:0016787 // GO:0046872 // GO:0008233	metalloendopeptidase activity // peptidase activity // metallopeptidase activity // zinc ion binding // hydrolase activity // metal ion binding // peptidase activity	inferred from electronic annotation // inferred from direct assay // inferred from electronic annotation // inferred from electronic annotation // inferred from electronic annotation // inferred from electronic annotation // inferred from electronic annotation	---	---	---	---	---	0.019429921	-1.563178707	-2.3036819	-0.64784575	0.2812219	0.63972217	5.220317	8.368386	8.343863	7.7104	8.856293	7.881127	8.288095	7.385539	7.66453	7.600311	8.334463	7.401975	7.17427
17361764	AK003883	Fam89b	family with sequence similarity 89, member B	19 A|19 4.34 cM	AK003883	Mus musculus 18-day embryo whole body cDNA, RIKEN full-length enriched library, clone:1110021A21 product:mammary tumor virus receptor 2, full insert sequence.	Mm.391142	bone marrow| brain| connective tissue| embryonic tissue| extraembryonic tissue| eye| heart| inner ear| intestine| kidney| liver| lung| lymph node| mammary gland| prostate| salivary gland| skin| spinal cord| spleen| sympathetic ganglion| testis| thymus| thyroid| organogenesis| fetus| neonate| juvenile| adult	chr19	-	5728087	5729666	GO:0030512 // GO:0060392	negative regulation of transforming growth factor beta receptor signaling pathway // negative regulation of SMAD protein import into nucleus	inferred from direct assay // inferred from direct assay	GO:0005737 // GO:0005737 // GO:0009986	cytoplasm // cytoplasm // cell surface	inferred from direct assay // inferred from electronic annotation // inferred from electronic annotation	GO:0001222 // GO:0005515	transcription corepressor binding // protein binding	inferred from direct assay // inferred from physical interaction	---	---	---	---	---	0.002957349	-1.181117921	-2.3169334	-0.23703289	0.10230458	0.8466554	5.275852	9.160173	9.017373	8.860648	8.999898	9.047389	8.844994	8.782896	8.765661	8.731676	8.835354	8.729218	8.663477
17254289	BC038870	Wfdc17	WAP four-disulfide core domain 17	11 C|11	BC038870	Mus musculus, clone IMAGE:1348774, mRNA.	Mm.24097	blood| bone marrow| intestine| liver| mammary gland| pancreas| prostate| spleen| testis| thymus| fetus| neonate| juvenile| adult	chr11	+	83703991	83706269	GO:0008150 // GO:0010466	biological_process // negative regulation of peptidase activity	no biological data available // inferred from electronic annotation	GO:0005575 // GO:0005576	cellular_component // extracellular region	no biological data available // inferred from electronic annotation	GO:0003674 // GO:0030414	molecular_function // peptidase inhibitor activity	no biological data available // inferred from electronic annotation	---	---	---	---	---	0.007165609	-1.27992683	-2.3130498	-0.35645866	0.15410765	0.78129464	5.275852	6.656803	6.742414	6.463518	6.873182	6.458281	6.841605	6.311185	6.356548	6.571999	5.993464	6.310132	6.353724
17366536	AK172247	Ccdc3	coiled-coil domain containing 3	2 A1|2	AK172247	Mus musculus activated spleen cDNA, RIKEN full-length enriched library, clone:F830109G08 product:coiled-coil domain containing 3, full insert sequence.	Mm.274715	bladder| brain| connective tissue| dorsal root ganglion| embryonic tissue| extraembryonic tissue| eye| fertilized ovum| inner ear| intestine| liver| mammary gland| ovary| oviduct| prostate| skin| spinal cord| spleen| tongue|oocyte| unfertilized ovum| zygote| morula| fetus| juvenile| adult	chr2	+	5137776	5230878	GO:0008150	biological_process	no biological data available	GO:0005576 // GO:0005783 // GO:0005783	extracellular region // endoplasmic reticulum // endoplasmic reticulum	inferred from electronic annotation // not recorded // inferred from electronic annotation	GO:0003674	molecular_function	no biological data available	---	---	---	---	---	0.020940103	-1.466284946	-2.3099322	-0.5897169	0.2552962	0.6819958	5.275852	9.160826	9.391252	8.963232	9.516239	8.968321	8.859354	8.495634	8.592632	8.665298	9.305337	8.099139	8.16288
17274703	AK088837	Pxdn	peroxidasin homolog (Drosophila)	12 A2|12	AK088837	Mus musculus 2 days neonate thymus thymic cells cDNA, RIKEN full-length enriched library, clone:E430027O03 product:similar to MELANOMA-ASSOCIATED ANTIGEN MG50 (FRAGMENT) [Rattus norvegicus], full insert sequence.	Mm.251774	bladder| bone marrow| brain| connective tissue| dorsal root ganglion| embryonic tissue| extraembryonic tissue| eye| fertilized ovum| heart| inner ear| intestine| kidney| lung| mammary gland| molar| nasopharynx| ovary| oviduct| pancreas| pituitary gland| prostate| salivary gland| skin| spinal cord| spleen| testis| thymus| tongue| uterus| zygote| blastocyst| gastrula| organogenesis| fetus| neonate|…	chr12	+	29938036	30017658	GO:0006979 // GO:0030198 // GO:0030198 // GO:0042744 // GO:0055114 // GO:0055114 // GO:0030198 // GO:0042744 // GO:0042744 // GO:0055114	response to oxidative stress // extracellular matrix organization // extracellular matrix organization // hydrogen peroxide catabolic process // oxidation-reduction process // oxidation-reduction process // extracellular matrix organization // hydrogen peroxide catabolic process // hydrogen peroxide catabolic process // oxidation-reduction process	inferred from electronic annotation // inferred from direct assay // not recorded // not recorded // inferred from electronic annotation // not recorded // inferred from electronic annotation // inferred from electronic annotation // inferred from sequence or structural similarity // inferred from sequence or structural similarity	GO:0005576 // GO:0005578 // GO:0005615 // GO:0005783 // GO:0031012 // GO:0031012 // GO:0005615 // GO:0005615 // GO:0005783 // GO:0031012	extracellular region // proteinaceous extracellular matrix // extracellular space // endoplasmic reticulum // extracellular matrix // extracellular matrix // extracellular space // extracellular space // endoplasmic reticulum // extracellular matrix	inferred from electronic annotation // inferred from electronic annotation // not recorded // not recorded // inferred from direct assay // not recorded // inferred from electronic annotation // inferred from sequence or structural similarity // inferred from electronic annotation // inferred from electronic annotation	GO:0004601 // GO:0005201 // GO:0016491 // GO:0020037 // GO:0046872 // GO:0004601 // GO:0004601 // GO:0005201 // GO:0020037 // GO:0020037	peroxidase activity // extracellular matrix structural constituent // oxidoreductase activity // heme binding // metal ion binding // peroxidase activity // peroxidase activity // extracellular matrix structural constituent // heme binding // heme binding	not recorded // not recorded // inferred from electronic annotation // not recorded // inferred from electronic annotation // inferred from electronic annotation // inferred from sequence or structural similarity // inferred from electronic annotation // inferred from electronic annotation // inferred from sequence or structural similarity	---	---	---	---	---	0.015588957	-1.562370448	-2.412477	-0.6626148	0.2746616	0.64005303	5.2899213	8.992617	9.190669	8.576256	9.643894	8.862399	9.082556	8.150829	8.415729	8.507774	9.165108	8.167785	7.965472
17520905	AK087350	Slco2a1	solute carrier organic anion transporter family, member 2a1	9 F1|9 54.72 cM	AK087350	Mus musculus 0 day neonate lung cDNA, RIKEN full-length enriched library, clone:E030047P06 product:solute carrier family 21 (prostaglandin transporter), member 2, full insert sequence.	Mm.207106	bladder| bone marrow| brain| connective tissue| embryonic tissue| extraembryonic tissue| inner ear| intestine| joint| kidney| liver| lung| mammary gland| skin| spinal cord| spleen| testis| thymus| tongue| uterus| cleavage| morula| blastocyst| gastrula| fetus| neonate| juvenile| adult	chr9	+	103008487	103087849	GO:0006810 // GO:0015732 // GO:0055085	transport // prostaglandin transport // transmembrane transport	inferred from electronic annotation // inferred from direct assay // inferred from direct assay	GO:0005886 // GO:0005887 // GO:0016020 // GO:0016021	plasma membrane // integral to plasma membrane // membrane // integral to membrane	inferred from electronic annotation // inferred by curator // inferred from electronic annotation // inferred from electronic annotation	GO:0005215 // GO:0015132	transporter activity // prostaglandin transmembrane transporter activity	inferred from electronic annotation // inferred from direct assay	---	---	---	---	---	0.01820689	-1.479657502	-2.4090838	-0.5330043	0.2212477	0.6758319	5.2899213	7.425484	8.115895	8.37182	8.357081	7.765894	8.332171	7.604663	7.722293	7.253791	7.61232	7.581273	7.395989
17280897	AK158779	Stxbp6	syntaxin binding protein 6 (amisyn)	12 B3|12	AK158779	Mus musculus visual cortex cDNA, RIKEN full-length enriched library, clone:K430308H17 product:syntaxin binding protein 6 (amisyn), full insert sequence.	Mm.285400	brain| embryonic tissue| extraembryonic tissue| eye| fertilized ovum| intestine| kidney| liver| lung| mammary gland| salivary gland| spinal cord| testis| thymus| zygote| cleavage| organogenesis| fetus| juvenile| adult	chr12	-	44852486	45074493	GO:0016192 // GO:0008150	vesicle-mediated transport // biological_process	inferred from electronic annotation // no biological data available	GO:0005737 // GO:0016020 // GO:0016021 // GO:0005575	cytoplasm // membrane // integral to membrane // cellular_component	inferred from electronic annotation // inferred from electronic annotation // inferred from electronic annotation // no biological data available	GO:0003674	molecular_function	no biological data available	---	---	---	---	---	0.008185878	-1.277215409	-2.437589	-0.36421585	0.14941643	0.7829532	5.4348507	7.680081	7.911816	7.662395	7.89856	7.752295	7.714913	7.224814	7.620357	7.325555	7.742365	7.319709	7.201967
17409075	AK136808	Csf1	colony stimulating factor 1 (macrophage)	3 F3|3 46.83 cM	AK136808	Mus musculus adult male diencephalon cDNA, RIKEN full-length enriched library, clone:9330020O11 product:colony stimulating factor 1 (macrophage), full insert sequence.	Mm.795	adipose tissue| blood| bone| bone marrow| brain| connective tissue| embryonic tissue| extraembryonic tissue| eye| fertilized ovum| heart| inner ear| intestine| kidney| lung| lymph node| mammary gland| muscle| nasopharynx| ovary| pancreas| salivary gland| skin| spinal cord| spleen| testis| thymus| uterus|oocyte| unfertilized ovum| zygote| blastocyst| fetus| neonate| juvenile| adult	chr3	-	107741048	107760469	GO:0001503 // GO:0001954 // GO:0002158 // GO:0003006 // GO:0006954 // GO:0008283 // GO:0008284 // GO:0010628 // GO:0010744 // GO:0030225 // GO:0030278 // GO:0030316 // GO:0030335 // GO:0032270 // GO:0032946 // GO:0040018 // GO:0042476 // GO:0042488 // GO:0045087 // GO:0045651 // GO:0045651 // GO:0045657 // GO:0045672 // GO:0045672 // GO:0045672 // GO:0045672 // GO:0045860 // GO:0046579 // GO:0048…	ossification // positive regulation of cell-matrix adhesion // osteoclast proliferation // developmental process involved in reproduction // inflammatory response // cell proliferation // positive regulation of cell proliferation // positive regulation of gene expression // positive regulation of macrophage derived foam cell differentiation // macrophage differentiation // regulation of ossificat…	not recorded // inferred from genetic interaction // inferred from direct assay // inferred from mutant phenotype // inferred from electronic annotation // not recorded // not recorded // not recorded // not recorded // not recorded // inferred from mutant phenotype // not recorded // inferred from genetic interaction // not recorded // not recorded // inferred from mutant phenotype // not record…	GO:0005576 // GO:0005615 // GO:0005886 // GO:0016020 // GO:0016021 // GO:0043235 // GO:0048471 // GO:0005615 // GO:0048471	extracellular region // extracellular space // plasma membrane // membrane // integral to membrane // receptor complex // perinuclear region of cytoplasm // extracellular space // perinuclear region of cytoplasm	inferred from electronic annotation // not recorded // inferred from electronic annotation // inferred from electronic annotation // inferred from electronic annotation // inferred from direct assay // not recorded // inferred from electronic annotation // inferred from electronic annotation	GO:0005125 // GO:0005157 // GO:0005515 // GO:0008083 // GO:0042803 // GO:0042803 // GO:0005125 // GO:0008083	cytokine activity // macrophage colony-stimulating factor receptor binding // protein binding // growth factor activity // protein homodimerization activity // protein homodimerization activity // cytokine activity // growth factor activity	not recorded // inferred from physical interaction // inferred from physical interaction // not recorded // inferred from physical interaction // not recorded // inferred from electronic annotation // inferred from electronic annotation	---	---	---	---	---	0.011489438	-1.456129841	-2.4311144	-0.5470195	0.22500771	0.6867519	5.4348507	7.705528	8.110271	7.787239	8.32182	7.688566	8.280142	7.562482	7.871643	6.95189	7.411451	7.598979	7.215009
17230045	BC010546	Ifi204	interferon activated gene 204	1 H3|1 80.63 cM	BC010546	Mus musculus interferon activated gene 204, mRNA (cDNA clone MGC:18551 IMAGE:4018506), complete cds.	Mm.261270	adipose tissue| bladder| bone| bone marrow| brain| connective tissue| embryonic tissue| liver| lung| lymph node| mammary gland| muscle| salivary gland| skin| spleen| stomach| thymus| uterus| vagina| fetus| neonate| juvenile| adult	chr1	-	173746990	173766919	GO:0006357 // GO:0035458 // GO:0042771 // GO:0045669 // GO:0048839 // GO:0006351 // GO:0006355 // GO:0007275 // GO:0035457	regulation of transcription from RNA polymerase II promoter // cellular response to interferon-beta // intrinsic apoptotic signaling pathway in response to DNA damage by p53 class mediator // positive regulation of osteoblast differentiation // inner ear development // transcription, DNA-dependent // regulation of transcription, DNA-dependent // multicellular organismal development // cellular re…	inferred from direct assay // inferred from direct assay // not recorded // inferred from genetic interaction // inferred from direct assay // inferred from electronic annotation // inferred from electronic annotation // inferred from electronic annotation // inferred from direct assay	GO:0005634 // GO:0005654 // GO:0005730 // GO:0016607 // GO:0005634 // GO:0005730 // GO:0005730 // GO:0005737 // GO:0042405	nucleus // nucleoplasm // nucleolus // nuclear speck // nucleus // nucleolus // nucleolus // cytoplasm // nuclear inclusion body	not recorded // not recorded // not recorded // not recorded // inferred from electronic annotation // inferred from direct assay // inferred from electronic annotation // inferred from electronic annotation // inferred from direct assay	GO:0003690 // GO:0003712 // GO:0005515	double-stranded DNA binding // transcription cofactor activity // protein binding	inferred from direct assay // inferred from genetic interaction // inferred from physical interaction	---	---	---	---	---	0.024281938	-2.09685455	-2.4310403	-1.1600456	0.47718075	0.47690484	5.4348507	7.005934	6.689374	6.532092	8.033457	6.698779	7.641901	4.557619	6.250738	5.721187	7.200778	5.799961	6.11098
17273165	AK141304	P4hb	prolyl 4-hydroxylase, beta polypeptide	11 D-E|11 84.27 cM	AK141304	Mus musculus 7 days embryo whole body cDNA, RIKEN full-length enriched library, clone:C430024I01 product:prolyl 4-hydroxylase, beta polypeptide, full insert sequence.	Mm.16660	bladder| blood| bone| bone marrow| brain| connective tissue| dorsal root ganglion| embryonic tissue| epididymis| extraembryonic tissue| eye| fertilized ovum| heart| inner ear| intestine| joint| kidney| liver| lung| mammary gland| muscle| nasopharynx| olfactory mucosa| ovary| pancreas| pineal gland| pituitary gland| prostate| salivary gland| skin| spinal cord| spleen| stomach| sympathetic ganglion…	chr11	-	120560030	120573253	GO:0006457 // GO:0006662 // GO:0018401 // GO:0045454 // GO:0055114 // GO:0055114 // GO:0018401 // GO:0006457 // GO:0018401	protein folding // glycerol ether metabolic process // peptidyl-proline hydroxylation to 4-hydroxy-L-proline // cell redox homeostasis // oxidation-reduction process // oxidation-reduction process // peptidyl-proline hydroxylation to 4-hydroxy-L-proline // protein folding // peptidyl-proline hydroxylation to 4-hydroxy-L-proline	not recorded // inferred from electronic annotation // not recorded // inferred from electronic annotation // inferred from electronic annotation // not recorded // --- // inferred from electronic annotation // inferred from electronic annotation	GO:0005783 // GO:0005783 // GO:0005793 // GO:0005886 // GO:0009986 // GO:0016020 // GO:0005783 // GO:0005788 // GO:0005793 // GO:0009986 // GO:0042470	endoplasmic reticulum // endoplasmic reticulum // endoplasmic reticulum-Golgi intermediate compartment // plasma membrane // cell surface // membrane // endoplasmic reticulum // endoplasmic reticulum lumen // endoplasmic reticulum-Golgi intermediate compartment // cell surface // melanosome	inferred from direct assay // not recorded // not recorded // inferred from electronic annotation // not recorded // inferred from electronic annotation // inferred from electronic annotation // inferred from electronic annotation // inferred from electronic annotation // inferred from electronic annotation // inferred from electronic annotation	GO:0003756 // GO:0004656 // GO:0009055 // GO:0015035 // GO:0016853 // GO:0046982 // GO:0004656 // GO:0003756 // GO:0004656 // GO:0046982	protein disulfide isomerase activity // procollagen-proline 4-dioxygenase activity // electron carrier activity // protein disulfide oxidoreductase activity // isomerase activity // protein heterodimerization activity // procollagen-proline 4-dioxygenase activity // protein disulfide isomerase activity // procollagen-proline 4-dioxygenase activity // protein heterodimerization activity	not recorded // not recorded // inferred from electronic annotation // inferred from electronic annotation // inferred from electronic annotation // not recorded // --- // inferred from electronic annotation // inferred from electronic annotation // inferred from electronic annotation	---	---	---	---	---	0.007091116	-1.305579986	-2.4292998	-0.37585068	0.15471564	0.76594317	5.4348507	9.503443	9.610185	9.383779	9.997551	9.500814	9.749836	9.112346	9.407378	9.224978	9.426351	9.21181	9.107649
17496354	AK002700	Sult1a1	sulfotransferase family 1A, phenol-preferring, member 1	7 F3|7 69.25 cM	AK002700	Mus musculus adult male kidney cDNA, RIKEN full-length enriched library, clone:0610030E04 product:sulfotransferase family 1A, phenol-preferring, member 1, full insert sequence.	Mm.368982	brain| epididymis| eye| intestine| kidney| liver| lung| mammary gland| molar| muscle| nasopharynx| pineal gland| spinal cord| spleen| stomach| testis| fetus| neonate| juvenile| adult	chr7	-	126672865	126676432	GO:0006584 // GO:0006629 // GO:0006805 // GO:0006950 // GO:0008152 // GO:0008152 // GO:0008202 // GO:0008210 // GO:0017144 // GO:0018960 // GO:0042221 // GO:0051384 // GO:0051923 // GO:0006584 // GO:0006805 // GO:0006950 // GO:0008210 // GO:0008217 // GO:0018960 // GO:0042221 // GO:0051384 // GO:0051923	catecholamine metabolic process // lipid metabolic process // xenobiotic metabolic process // response to stress // metabolic process // metabolic process // steroid metabolic process // estrogen metabolic process // drug metabolic process // 4-nitrophenol metabolic process // response to chemical stimulus // response to glucocorticoid stimulus // sulfation // catecholamine metabolic process // x…	not recorded // inferred from electronic annotation // not recorded // not recorded // inferred from direct assay // inferred from electronic annotation // inferred from electronic annotation // not recorded // not recorded // not recorded // not recorded // not recorded // not recorded // inferred from electronic annotation // inferred from electronic annotation // inferred from electronic annot…	GO:0005737 // GO:0005829	cytoplasm // cytosol	inferred from electronic annotation // not recorded	GO:0000166 // GO:0004062 // GO:0008146 // GO:0008146 // GO:0016740 // GO:0017067 // GO:0042803 // GO:0050656 // GO:0004062 // GO:0008146 // GO:0042803 // GO:0050656	nucleotide binding // aryl sulfotransferase activity // sulfotransferase activity // sulfotransferase activity // transferase activity // tyrosine-ester sulfotransferase activity // protein homodimerization activity // 3'-phosphoadenosine 5'-phosphosulfate binding // aryl sulfotransferase activity // sulfotransferase activity // protein homodimerization activity // 3'-phosphoadenosine 5'-phosphos…	inferred from direct assay // not recorded // inferred from direct assay // not recorded // inferred from electronic annotation // inferred from electronic annotation // not recorded // not recorded // inferred from electronic annotation // inferred from electronic annotation // inferred from electronic annotation // inferred from electronic annotation	---	---	---	---	---	0.030119087	-1.697036754	-2.3314798	-0.9107008	0.39061064	0.5892625	5.4497814	9.96094	10.27924	9.36367	10.51968	9.916428	10.12208	8.762533	9.22876	9.0377	10.531	8.567887	8.569963
17219546	AK009505	Slamf9	SLAM family member 9	1 H3|1	AK009505	Mus musculus adult male tongue cDNA, RIKEN full-length enriched library, clone:2310026I04 product:weakly similar to CD84-H1 (CD2 FAMILY 10) [Homo sapiens], full insert sequence.	Mm.150050	bone marrow| embryonic tissue| lung| mammary gland| spleen| tongue| juvenile| adult	chr1	+	172475358	172478575	GO:0008150	biological_process	no biological data available	GO:0016020 // GO:0016021 // GO:0005575	membrane // integral to membrane // cellular_component	inferred from electronic annotation // inferred from electronic annotation // no biological data available	GO:0004872 // GO:0003674	receptor activity // molecular_function	inferred from electronic annotation // no biological data available	---	---	---	---	---	0.013690645	-1.40686653	-2.3467624	-0.4769807	0.20325053	0.7107995	5.5103345	6.412152	7.098169	7.030107	6.33559	6.633392	6.814566	6.180315	6.54225	6.006103	6.1896	6.457106	6.086721
17327802	AK078389	Nmral1	NmrA-like family domain containing 1	16 A1|16 2.46 cM	AK078389	Mus musculus 10 days neonate cerebellum cDNA, RIKEN full-length enriched library, clone:6530440K01 product:hypothetical NAD(P)-binding Rossmann-fold domains structure containing protein, full insert sequence.	Mm.372705	bone marrow| brain| embryonic tissue| extraembryonic tissue| eye| heart| inner ear| intestine| kidney| liver| lung| mammary gland| molar| ovary| pancreas| pituitary gland| prostate| skin| stomach| testis| thymus|oocyte| gastrula| organogenesis| fetus| juvenile| adult	chr16	-	4710059	4719356	GO:0008150	biological_process	no biological data available	GO:0005634 // GO:0005730 // GO:0005737 // GO:0005634 // GO:0005730 // GO:0048471	nucleus // nucleolus // cytoplasm // nucleus // nucleolus // perinuclear region of cytoplasm	not recorded // not recorded // inferred from electronic annotation // inferred from electronic annotation // inferred from electronic annotation // inferred from electronic annotation	GO:0003674	molecular_function	no biological data available	---	---	---	---	---	6.10E-04	-1.161365172	-2.3423975	-0.2158804	0.092162155	0.86105555	5.5103345	6.646732	6.595253	6.52855	6.576881	6.7493	6.631977	6.409159	6.52937	6.342405	6.312984	6.395454	6.444039
17440728	AF069744	Aym1	activator of yeast meiotic promoters 1	5 F|5 55.54 cM	AF069744	Mus musculus AYM1 (Aym1) mRNA, complete cds.	Mm.348794	---	chr5	+	113357294	113357821	GO:0045944	positive regulation of transcription from RNA polymerase II promoter	inferred from direct assay	GO:0001673 // GO:0001674	male germ cell nucleus // female germ cell nucleus	inferred from direct assay // inferred from direct assay	GO:0003674	molecular_function	no biological data available	---	---	---	---	---	0.010181554	-1.342033972	-2.342101	-0.42929697	0.18329567	0.74513763	5.5103345	6.31058	6.438582	6.359641	6.68684	6.051761	6.223647	6.138769	5.639033	6.115464	6.157771	5.622769	5.821466
17283675	BC116724	Serpina3c	serine (or cysteine) peptidase inhibitor, clade A, member 3C	12 E|12	BC116724	Mus musculus serine (or cysteine) peptidase inhibitor, clade A, member 3C, mRNA (cDNA clone MGC:144822 IMAGE:40106394), complete cds.	Mm.422814	mammary gland| testis| fetus| juvenile| adult	chr12	-	104146382	104153872	GO:0010466 // GO:0010951 // GO:0030162 // GO:0034097 // GO:0043434 // GO:0010951 // GO:0030162	negative regulation of peptidase activity // negative regulation of endopeptidase activity // regulation of proteolysis // response to cytokine stimulus // response to peptide hormone stimulus // negative regulation of endopeptidase activity // regulation of proteolysis	inferred from electronic annotation // not recorded // not recorded // inferred from direct assay // inferred from direct assay // --- // ---	GO:0005576 // GO:0005576 // GO:0005615	extracellular region // extracellular region // extracellular space	not recorded // --- // inferred from electronic annotation	GO:0004867 // GO:0030414 // GO:0004867	serine-type endopeptidase inhibitor activity // peptidase inhibitor activity // serine-type endopeptidase inhibitor activity	not recorded // inferred from electronic annotation // ---	---	---	---	---	---	0.032417872	-1.82467787	-2.3797667	-1.0824347	0.45484906	0.5480418	5.700346	10.80761	11.21831	10.16835	11.05638	10.57526	10.31641	8.903723	10.02559	9.205614	11.15035	9.697227	8.665206
17420557	AK078919	Rnf186	ring finger protein 186	4 D3|4	AK078919	Mus musculus adult male cecum cDNA, RIKEN full-length enriched library, clone:9130020G10 product:inferred: RIKEN cDNA 9130020G10 gene / putative [Mus musculus], full insert sequence.	Mm.252312	bladder| intestine| kidney| liver| lung| stomach| fetus| juvenile| adult	chr4	+	138967112	138968366	GO:0008150	biological_process	no biological data available	GO:0016020 // GO:0016021 // GO:0005575	membrane // integral to membrane // cellular_component	inferred from electronic annotation // inferred from electronic annotation // no biological data available	GO:0008270 // GO:0046872 // GO:0003674	zinc ion binding // metal ion binding // molecular_function	inferred from electronic annotation // inferred from electronic annotation // no biological data available	---	---	---	---	---	0.003503955	-1.228036385	-2.3721254	-0.2934966	0.12372728	0.8143081	5.700346	6.552677	6.233338	6.292418	6.492607	6.316281	6.58013	6.225642	6.048852	6.167857	6.22595	5.94508	6.093089
17521681	AK002245	Gpx1	glutathione peroxidase 1	9 F1|9 59.24 cM	AK002245	Mus musculus adult male kidney cDNA, RIKEN full-length enriched library, clone:0610006H04 product:glutathione peroxidase 1, full insert sequence.	Mm.1090	blood| bone| bone marrow| brain| connective tissue| dorsal root ganglion| embryonic tissue| extraembryonic tissue| eye| heart| inner ear| intestine| joint| kidney| liver| lung| lymph node| mammary gland| muscle| nasopharynx| ovary| pancreas| pineal gland| pituitary gland| prostate| salivary gland| skin| spinal cord| spleen| stomach| sympathetic ganglion| testis| thymus| thyroid| cleavage| morula|…	chr9	+	108339080	108340342	GO:0000302 // GO:0001659 // GO:0001836 // GO:0001885 // GO:0002862 // GO:0006629 // GO:0006641 // GO:0006749 // GO:0006915 // GO:0006917 // GO:0006979 // GO:0006979 // GO:0006982 // GO:0007605 // GO:0008283 // GO:0008631 // GO:0009410 // GO:0009609 // GO:0009611 // GO:0009636 // GO:0009650 // GO:0010269 // GO:0010332 // GO:0014902 // GO:0018158 // GO:0033194 // GO:0033599 // GO:0040029 // GO:0042…	response to reactive oxygen species // temperature homeostasis // release of cytochrome c from mitochondria // endothelial cell development // negative regulation of inflammatory response to antigenic stimulus // lipid metabolic process // triglyceride metabolic process // glutathione metabolic process // apoptotic process // induction of apoptosis // response to oxidative stress // response to o…	inferred from mutant phenotype // inferred from genetic interaction // not recorded // inferred from mutant phenotype // inferred from genetic interaction // inferred from mutant phenotype // inferred from mutant phenotype // not recorded // inferred from mutant phenotype // inferred from mutant phenotype // inferred from genetic interaction // inferred from mutant phenotype // not recorded // in…	GO:0005634 // GO:0005737 // GO:0005739 // GO:0005739 // GO:0005739 // GO:0005737 // GO:0005737	nucleus // cytoplasm // mitochondrion // mitochondrion // mitochondrion // cytoplasm // cytoplasm	not recorded // not recorded // inferred from direct assay // inferred from mutant phenotype // not recorded // inferred from electronic annotation // inferred from sequence or structural similarity	GO:0004601 // GO:0004602 // GO:0004602 // GO:0004602 // GO:0004866 // GO:0005515 // GO:0008430 // GO:0016491 // GO:0017124 // GO:0043295 // GO:0047066 // GO:0004602	peroxidase activity // glutathione peroxidase activity // glutathione peroxidase activity // glutathione peroxidase activity // endopeptidase inhibitor activity // protein binding // selenium binding // oxidoreductase activity // SH3 domain binding // glutathione binding // phospholipid-hydroperoxide glutathione peroxidase activity // glutathione peroxidase activity	inferred from electronic annotation // inferred from direct assay // inferred from mutant phenotype // not recorded // not recorded // inferred from physical interaction // not recorded // inferred from electronic annotation // not recorded // not recorded // not recorded // inferred from electronic annotation	---	---	---	---	---	0.007854102	-1.301631422	-2.3695698	-0.3866501	0.16317311	0.76826656	5.700346	10.43664	10.45248	10.08887	10.5937	10.34917	10.28744	9.905595	10.22696	9.842352	10.29397	9.751617	9.867908
17497813	AK002830	Irf7	interferon regulatory factor 7	7 F5|7	AK002830	Mus musculus adult male kidney cDNA, RIKEN full-length enriched library, clone:0610039E12 product:interferon regulatory factor 7, full insert sequence.	Mm.3233	bone| bone marrow| connective tissue| embryonic tissue| extraembryonic tissue| eye| inner ear| intestine| kidney| liver| lung| lymph node| mammary gland| skin| spleen| stomach| thymus| uterus| fetus| neonate| juvenile| adult	chr7	-	141262706	141266481	GO:0002819 // GO:0006351 // GO:0006355 // GO:0016064 // GO:0032607 // GO:0032608 // GO:0032727 // GO:0032727 // GO:0032728 // GO:0034124 // GO:0034127 // GO:0045087 // GO:0045088 // GO:0045351 // GO:0045893 // GO:0045944 // GO:0060340 // GO:0002819 // GO:0045893 // GO:0045944	regulation of adaptive immune response // transcription, DNA-dependent // regulation of transcription, DNA-dependent // immunoglobulin mediated immune response // interferon-alpha production // interferon-beta production // positive regulation of interferon-alpha production // positive regulation of interferon-alpha production // positive regulation of interferon-beta production // regulation of …	not recorded // inferred from electronic annotation // inferred from electronic annotation // inferred from mutant phenotype // inferred from mutant phenotype // inferred from mutant phenotype // not recorded // traceable author statement // traceable author statement // inferred from mutant phenotype // inferred from mutant phenotype // inferred from electronic annotation // traceable author sta…	GO:0005634 // GO:0005737	nucleus // cytoplasm	inferred from electronic annotation // inferred from electronic annotation	GO:0000975 // GO:0000979 // GO:0000982 // GO:0003677 // GO:0003700 // GO:0005515 // GO:0003677 // GO:0003677	regulatory region DNA binding // RNA polymerase II core promoter sequence-specific DNA binding // RNA polymerase II core promoter proximal region sequence-specific DNA binding transcription factor activity // DNA binding // sequence-specific DNA binding transcription factor activity // protein binding // DNA binding // DNA binding	inferred from electronic annotation // not recorded // not recorded // not recorded // inferred from electronic annotation // inferred from physical interaction // inferred from electronic annotation // inferred from sequence or structural similarity	GenMAPP	Apoptosis	---	---	---	0.01501574	-1.417076585	-2.3687172	-0.52375984	0.2211154	0.70567816	5.700346	7.937166	7.895734	8.404907	8.393497	8.056396	8.310751	7.194862	7.829326	7.341143	8.107756	7.893956	7.48885
17393868	AK131926	Mafb	v-maf musculoaponeurotic fibrosarcoma oncogene family, protein B (avian)	2 H2|2 80.92 cM	AK131926	Mus musculus adult male tongue cDNA, RIKEN full-length enriched library, clone:2310063I23 product:v-maf musculoaponeurotic fibrosarcoma oncogene family, protein B (avian), full insert sequence.	Mm.330745	adrenal gland| bladder| blood| bone| brain| embryonic tissue| eye| inner ear| kidney| liver| lung| mammary gland| muscle| ovary| oviduct| pancreas| skin| spinal cord| spleen| testis| thymus| thyroid| tongue| turbinate| vagina| fetus| neonate| juvenile| adult	chr2	-	160363677	160367065	GO:0006351 // GO:0006355 // GO:0006357 // GO:0007379 // GO:0007585 // GO:0021571 // GO:0021572 // GO:0033077 // GO:0035284 // GO:0042472 // GO:0045647 // GO:0045944 // GO:0048538 // GO:0045647	transcription, DNA-dependent // regulation of transcription, DNA-dependent // regulation of transcription from RNA polymerase II promoter // segment specification // respiratory gaseous exchange // rhombomere 5 development // rhombomere 6 development // T cell differentiation in thymus // brain segmentation // inner ear morphogenesis // negative regulation of erythrocyte differentiation // positi…	inferred from electronic annotation // inferred from electronic annotation // inferred from direct assay // inferred from mutant phenotype // inferred from mutant phenotype // inferred from mutant phenotype // inferred from mutant phenotype // inferred from mutant phenotype // inferred from mutant phenotype // inferred from mutant phenotype // not recorded // inferred from direct assay // inferre…	GO:0005634 // GO:0005667 // GO:0005634	nucleus // transcription factor complex // nucleus	inferred from direct assay // inferred from direct assay // inferred from electronic annotation	GO:0003677 // GO:0003700 // GO:0005515 // GO:0008134 // GO:0043565 // GO:0003677 // GO:0008134	DNA binding // sequence-specific DNA binding transcription factor activity // protein binding // transcription factor binding // sequence-specific DNA binding // DNA binding // transcription factor binding	inferred from direct assay // inferred from electronic annotation // inferred from physical interaction // not recorded // inferred from electronic annotation // inferred from electronic annotation // inferred from electronic annotation	---	---	---	---	---	0.012327036	-1.420068154	-2.366472	-0.49651575	0.20981264	0.70419157	5.700346	7.094456	7.742698	7.583388	8.021825	7.465077	7.592381	6.967389	7.281179	7.115709	7.354712	7.144453	6.657287
17301108	BC064093	Arl11	ADP-ribosylation factor-like 11	14 D1|14	BC064093	Mus musculus ADP-ribosylation factor-like 11, mRNA (cDNA clone MGC:73753 IMAGE:864589), complete cds.	Mm.206566	blood| bone marrow| joint| liver| lung| mammary gland| skin| stomach| uterus| fetus| juvenile| adult	chr14	+	61309753	61311936	GO:0007264 // GO:0008150	small GTPase mediated signal transduction // biological_process	inferred from electronic annotation // no biological data available	GO:0005622 // GO:0005575	intracellular // cellular_component	inferred from electronic annotation // no biological data available	GO:0000166 // GO:0005525	nucleotide binding // GTP binding	inferred from electronic annotation // inferred from electronic annotation	---	---	---	---	---	0.007675635	-1.312921636	-2.3627698	-0.39345264	0.16652179	0.7616601	5.700346	6.192384	6.56754	6.129445	6.449935	6.218573	6.585537	5.988224	6.220994	5.668539	5.931906	6.160486	5.812552
17220432	AK036842	Tlr5	toll-like receptor 5	1 H5|1 86.12 cM	AK036842	Mus musculus adult female vagina cDNA, RIKEN full-length enriched library, clone:9930017K03 product:toll-like receptor 5, full insert sequence.	Mm.116894	lung| mammary gland| ovary| skin| thyroid| vagina|oocyte| juvenile| adult	chr1	+	182954788	182976044	GO:0001819 // GO:0002755 // GO:0006954 // GO:0007165 // GO:0032757 // GO:0034123 // GO:0034146 // GO:0042742 // GO:0045087 // GO:0050707 // GO:0032757 // GO:0034123 // GO:0071260	positive regulation of cytokine production // MyD88-dependent toll-like receptor signaling pathway // inflammatory response // signal transduction // positive regulation of interleukin-8 production // positive regulation of toll-like receptor signaling pathway // toll-like receptor 5 signaling pathway // defense response to bacterium // innate immune response // regulation of cytokine secretion /…	inferred from electronic annotation // inferred from electronic annotation // inferred from electronic annotation // inferred from electronic annotation // not recorded // not recorded // inferred from electronic annotation // inferred from electronic annotation // inferred from electronic annotation // inferred from electronic annotation // inferred from electronic annotation // inferred from el…	GO:0016020 // GO:0016021 // GO:0016020	membrane // integral to membrane // membrane	not recorded // inferred from electronic annotation // inferred from electronic annotation	GO:0004888 // GO:0005149 // GO:0005515 // GO:0005149	transmembrane signaling receptor activity // interleukin-1 receptor binding // protein binding // interleukin-1 receptor binding	inferred from electronic annotation // not recorded // inferred from physical interaction // inferred from electronic annotation	GenMAPP	mRNA_processing_binding_Reactome	---	---	---	0.011765571	-1.39733731	-2.357597	-0.4870801	0.20660022	0.7156468	5.700346	8.011195	8.144694	7.502579	8.174881	8.070196	7.727487	7.19047	7.538083	7.495176	7.943179	7.348964	7.192677
17506532	AK002380	Dpep1	dipeptidase 1 (renal)	8 E1|8 72.08 cM	AK002380	Mus musculus adult male kidney cDNA, RIKEN full-length enriched library, clone:0610009E10 product:dipeptidase 1 (renal), full insert sequence.	Mm.20388	bladder| embryonic tissue| extraembryonic tissue| eye| heart| inner ear| intestine| kidney| liver| lung| mammary gland| nasopharynx| pancreas| stomach| testis| tongue| uterus| cleavage| organogenesis| fetus| neonate| juvenile| adult	chr8	+	123186235	123201812	GO:0006508 // GO:0016999 // GO:0030336 // GO:0035690 // GO:0043066 // GO:0043154 // GO:0050667 // GO:0016999 // GO:0016999 // GO:0030336 // GO:0030336 // GO:0035690 // GO:0035690 // GO:0043066 // GO:0043066 // GO:0043154 // GO:0043154 // GO:0050667 // GO:0050667 // GO:0071277 // GO:0071732	proteolysis // antibiotic metabolic process // negative regulation of cell migration // cellular response to drug // negative regulation of apoptotic process // negative regulation of cysteine-type endopeptidase activity involved in apoptotic process // homocysteine metabolic process // antibiotic metabolic process // antibiotic metabolic process // negative regulation of cell migration // negati…	inferred from electronic annotation // not recorded // not recorded // not recorded // not recorded // not recorded // not recorded // inferred from electronic annotation // inferred from sequence or structural similarity // inferred from electronic annotation // inferred from sequence or structural similarity // inferred from electronic annotation // inferred from sequence or structural similari…	GO:0005886 // GO:0016020 // GO:0031225 // GO:0042995 // GO:0045177 // GO:0005615 // GO:0005886 // GO:0005886 // GO:0016324 // GO:0031528 // GO:0045177 // GO:0045177	plasma membrane // membrane // anchored to membrane // cell projection // apical part of cell // extracellular space // plasma membrane // plasma membrane // apical plasma membrane // microvillus membrane // apical part of cell // apical part of cell	not recorded // inferred from electronic annotation // inferred from electronic annotation // inferred from electronic annotation // not recorded // inferred from sequence or structural similarity // inferred from electronic annotation // inferred from sequence or structural similarity // inferred from electronic annotation // inferred from electronic annotation // inferred from electronic annota…	GO:0008233 // GO:0008235 // GO:0008237 // GO:0008239 // GO:0008270 // GO:0016787 // GO:0016805 // GO:0043027 // GO:0046872 // GO:0070573 // GO:0072341 // GO:0008270 // GO:0008270 // GO:0034235 // GO:0043027 // GO:0043027 // GO:0070573 // GO:0070573 // GO:0072341 // GO:0072341	peptidase activity // metalloexopeptidase activity // metallopeptidase activity // dipeptidyl-peptidase activity // zinc ion binding // hydrolase activity // dipeptidase activity // cysteine-type endopeptidase inhibitor activity involved in apoptotic process // metal ion binding // metallodipeptidase activity // modified amino acid binding // zinc ion binding // zinc ion binding // GPI anchor bin…	inferred from electronic annotation // inferred from electronic annotation // inferred from electronic annotation // inferred from electronic annotation // not recorded // inferred from electronic annotation // inferred from electronic annotation // not recorded // inferred from electronic annotation // not recorded // not recorded // inferred from electronic annotation // inferred from sequence …	GenMAPP	Eicosanoid_Synthesis	---	---	---	0.025419827	-1.709357173	-2.3566804	-0.8529496	0.36192843	0.58501524	5.700346	8.853228	9.108043	8.033979	9.112219	8.672943	8.603867	7.562634	8.347136	8.188357	8.765446	7.088485	7.314522
17394297	AK148330	Pltp	phospholipid transfer protein	2 H3|2 85.27 cM	AK148330	Mus musculus B16 F10Y cells cDNA, RIKEN full-length enriched library, clone:G370093F01 product:phospholipid transfer protein, full insert sequence.	Mm.6105	bladder| blood| bone| bone marrow| brain| embryonic tissue| epididymis| extraembryonic tissue| eye| inner ear| intestine| joint| liver| lung| lymph node| mammary gland| muscle| nasopharynx| ovary| pancreas| prostate| salivary gland| skin| spinal cord| testis| thymus| blastocyst| organogenesis| fetus| neonate| juvenile| adult	chr2	-	164839518	164857711	GO:0006810 // GO:0006869 // GO:0010189 // GO:0030317	transport // lipid transport // vitamin E biosynthetic process // sperm motility	inferred from electronic annotation // inferred from electronic annotation // inferred from mutant phenotype // inferred from mutant phenotype	GO:0005576	extracellular region	inferred from electronic annotation	GO:0008289	lipid binding	inferred from electronic annotation	---	---	---	---	---	0.029352723	-1.480419393	-2.2619455	-0.63340473	0.28002653	0.67548424	5.892239	10.41066	10.87537	10.84998	11.0284	10.55685	10.89477	9.88022	10.33105	10.20574	11.02215	9.834486	9.541953
17513525	AK028375	Gins2	GINS complex subunit 2 (Psf2 homolog)	8 E1|8	AK028375	Mus musculus 18 days pregnant adult female placenta and extra embryonic tissue cDNA, RIKEN full-length enriched library, clone:3830430K15 product:HSPC037 PROTEIN (CDNA FLJ10413 FIS, CLONE NT2RP1000063) (DC5) homolog [Homo sapiens], full insert sequence.	Mm.275910	adipose tissue| blood| bone| brain| embryonic tissue| extraembryonic tissue| eye| heart| intestine| liver| lung| mammary gland| ovary| pancreas| spleen| stomach| testis| thymus| uterus|oocyte| cleavage| gastrula| organogenesis| fetus| neonate| juvenile| adult	chr8	-	120578633	120589304	GO:0006260 // GO:0008150	DNA replication // biological_process	inferred from electronic annotation // no biological data available	GO:0005634 // GO:0005575	nucleus // cellular_component	inferred from electronic annotation // no biological data available	GO:0003674	molecular_function	no biological data available	---	---	---	---	---	0.002528787	-1.17985649	-2.2677376	-0.23639774	0.10424387	0.84756076	5.9511614	6.668832	6.56058	6.702742	6.594183	6.381615	6.514183	6.419515	6.337216	6.419587	6.314683	6.242878	6.269871
17533213	NM_029588	1700012L04Rik	RIKEN cDNA 1700012L04 gene	X A1.1|X	NM_029588	Mus musculus RIKEN cDNA 1700012L04 gene (1700012L04Rik), mRNA.	Mm.440761	testis| adult	chrX	+	9283764	9284294	GO:0006334	nucleosome assembly	inferred from electronic annotation	GO:0000786 // GO:0005634 // GO:0005694	nucleosome // nucleus // chromosome	inferred from electronic annotation // inferred from electronic annotation // inferred from electronic annotation	GO:0003677 // GO:0046982	DNA binding // protein heterodimerization activity	inferred from electronic annotation // inferred from electronic annotation	---	---	---	---	---	0.003953443	-1.214305561	-2.2800415	-0.27795792	0.12190915	0.823516	6.0112743	6.591486	6.505397	6.716065	6.599268	6.521348	6.879163	6.374786	6.538775	6.324892	6.342884	6.376336	6.187306
17297537	AK054349	Plau	plasminogen activator, urokinase	14 A3|14 11.53 cM	AK054349	Mus musculus 2 days pregnant adult female ovary cDNA, RIKEN full-length enriched library, clone:E330017O05 product:plasminogen activator, urokinase, full insert sequence.	Mm.4183	connective tissue| kidney| mammary gland| ovary| neonate| juvenile| adult	chr14	+	20836662	20843388	GO:0001525 // GO:0001666 // GO:0006508 // GO:0008284 // GO:0010469 // GO:0014909 // GO:0014910 // GO:0014911 // GO:0016310 // GO:0033628 // GO:0042060 // GO:0042127 // GO:0042730 // GO:0043403 // GO:0060279 // GO:0070997 // GO:2000097 // GO:2000345 // GO:2000379	angiogenesis // response to hypoxia // proteolysis // positive regulation of cell proliferation // regulation of receptor activity // smooth muscle cell migration // regulation of smooth muscle cell migration // positive regulation of smooth muscle cell migration // phosphorylation // regulation of cell adhesion mediated by integrin // wound healing // regulation of cell proliferation // fibrinol…	not recorded // inferred from mutant phenotype // inferred from electronic annotation // not recorded // not recorded // inferred from mutant phenotype // not recorded // not recorded // inferred from electronic annotation // not recorded // not recorded // inferred from genetic interaction // inferred from mutant phenotype // not recorded // not recorded // not recorded // not recorded // not re…	GO:0005576 // GO:0005615 // GO:0009986 // GO:0016020	extracellular region // extracellular space // cell surface // membrane	inferred from electronic annotation // not recorded // not recorded // not recorded	GO:0003824 // GO:0004252 // GO:0008233 // GO:0008236 // GO:0016301 // GO:0016787 // GO:0008233	catalytic activity // serine-type endopeptidase activity // peptidase activity // serine-type peptidase activity // kinase activity // hydrolase activity // peptidase activity	inferred from electronic annotation // inferred from electronic annotation // not recorded // inferred from electronic annotation // inferred from electronic annotation // inferred from electronic annotation // inferred from electronic annotation	GenMAPP // GenMAPP	Wnt_Signaling // Blood_Clotting_Cascade	---	---	---	0.010246575	-1.3133977	-2.2781322	-0.3893242	0.17089622	0.761384	6.0112743	7.679502	7.854608	7.347482	8.020715	7.787485	7.623592	7.278545	7.540183	7.569215	7.28412	7.05388	7.251493
17291767	AK134545	Tubb2a	tubulin, beta 2A class IIA	13 A3.3|13 14.03 cM	AK134545	Mus musculus adult male medulla oblongata cDNA, RIKEN full-length enriched library, clone:6330407N09 product:tubulin, beta 2, full insert sequence.	Mm.422827	blood| bone| bone marrow| brain| connective tissue| dorsal root ganglion| embryonic tissue| extraembryonic tissue| eye| heart| joint| kidney| liver| lung| mammary gland| muscle| nasopharynx| ovary| pancreas| pineal gland| pituitary gland| prostate| salivary gland| skin| spinal cord| sympathetic ganglion| testis| thymus| thyroid| tongue| vagina|oocyte| unfertilized ovum| cleavage| blastocyst| orga…	chr13	-	34074278	34078008	GO:0006184 // GO:0007017 // GO:0051258	GTP catabolic process // microtubule-based process // protein polymerization	inferred from electronic annotation // inferred from electronic annotation // inferred from electronic annotation	GO:0005737 // GO:0005856 // GO:0005874 // GO:0005886 // GO:0015630 // GO:0043234 // GO:0005737 // GO:0005874 // GO:0005886 // GO:0015630	cytoplasm // cytoskeleton // microtubule // plasma membrane // microtubule cytoskeleton // protein complex // cytoplasm // microtubule // plasma membrane // microtubule cytoskeleton	not recorded // inferred from electronic annotation // not recorded // not recorded // not recorded // inferred from electronic annotation // inferred from electronic annotation // inferred from electronic annotation // inferred from electronic annotation // inferred from electronic annotation	GO:0000166 // GO:0003924 // GO:0005200 // GO:0005525	nucleotide binding // GTPase activity // structural constituent of cytoskeleton // GTP binding	inferred from electronic annotation // inferred from electronic annotation // inferred from electronic annotation // inferred from electronic annotation	---	---	---	---	---	0.015784143	-1.374863191	-2.2756011	-0.44321585	0.19476868	0.7273451	6.0112743	7.629441	7.186867	7.129079	7.476426	6.792794	7.477538	6.552396	6.973813	6.734386	7.091105	6.860742	6.820413
17507377	AK142097	Col4a1	collagen, type IV, alpha 1	8 A1.1|8 5.53 cM	AK142097	Mus musculus 12 days embryo eyeball cDNA, RIKEN full-length enriched library, clone:D230034A15 product:procollagen, type IV, alpha 1, full insert sequence.	Mm.738	adrenal gland| bladder| bone| bone marrow| brain| connective tissue| dorsal root ganglion| embryonic tissue| extraembryonic tissue| eye| heart| inner ear| intestine| joint| kidney| liver| lung| mammary gland| molar| nasopharynx| ovary| pancreas| pineal gland| pituitary gland| prostate| salivary gland| skin| spinal cord| spleen| sympathetic ganglion| testis| thymus| thyroid| tongue| uterus| vagina…	chr8	-	11198423	11312826	GO:0001525 // GO:0007528 // GO:0071230	angiogenesis // neuromuscular junction development // cellular response to amino acid stimulus	inferred from electronic annotation // inferred from mutant phenotype // inferred from direct assay	GO:0005576 // GO:0005578 // GO:0005581 // GO:0005587 // GO:0005604 // GO:0005576 // GO:0005604	extracellular region // proteinaceous extracellular matrix // collagen // collagen type IV // basement membrane // extracellular region // basement membrane	inferred from electronic annotation // inferred from electronic annotation // inferred from electronic annotation // inferred from direct assay // inferred from direct assay // traceable author statement // inferred from electronic annotation	GO:0005201 // GO:0048407 // GO:0048407	extracellular matrix structural constituent // platelet-derived growth factor binding // platelet-derived growth factor binding	inferred from electronic annotation // not recorded // inferred from electronic annotation	---	---	---	---	---	0.021941966	-1.589497796	-2.2751558	-0.6481981	0.28490275	0.6291295	6.0112743	9.551694	9.410652	8.818465	10.10639	9.423884	9.956116	8.789111	8.873908	9.17679	9.443663	8.518873	8.575666
17228234	AK002734	Npl	N-acetylneuraminate pyruvate lyase	1|1 G2	AK002734	Mus musculus adult male kidney cDNA, RIKEN full-length enriched library, clone:0610033B02 product:N-acetylneuraminate pyruvate lyase, full insert sequence.	Mm.24887	brain| embryonic tissue| extraembryonic tissue| eye| intestine| kidney| liver| mammary gland| pancreas| pituitary gland| prostate| skin| spleen| testis| thymus| cleavage| morula| blastocyst| gastrula| organogenesis| fetus| neonate| juvenile| adult	chr1	-	153503016	153549714	GO:0005975 // GO:0008152 // GO:0019262 // GO:0008152 // GO:0019262	carbohydrate metabolic process // metabolic process // N-acetylneuraminate catabolic process // metabolic process // N-acetylneuraminate catabolic process	inferred from electronic annotation // not recorded // traceable author statement // inferred from electronic annotation // inferred from electronic annotation	GO:0005737 // GO:0005575	cytoplasm // cellular_component	inferred from electronic annotation // no biological data available	GO:0003824 // GO:0008747 // GO:0008747 // GO:0016829 // GO:0008747	catalytic activity // N-acetylneuraminate lyase activity // N-acetylneuraminate lyase activity // lyase activity // N-acetylneuraminate lyase activity	inferred from electronic annotation // inferred from direct assay // not recorded // inferred from electronic annotation // inferred from electronic annotation	---	---	---	---	---	0.010401381	-1.276886539	-2.241736	-0.34421778	0.15354966	0.7831549	6.0374103	6.560153	6.672877	6.787852	7.170573	6.728216	6.93858	6.228841	6.633566	6.430242	6.476144	6.574614	6.449537
17497076	AK019474	Chst15	carbohydrate (N-acetylgalactosamine 4-sulfate 6-O) sulfotransferase 15	7|7 F4	AK019474	Mus musculus 0 day neonate skin cDNA, RIKEN full-length enriched library, clone:4631426J05 product:B CELL RAG-ASSOCIATED PROTEIN homolog [Mus musculus], full insert sequence.	Mm.213582	bladder| bone| bone marrow| brain| embryonic tissue| eye| fertilized ovum| heart| intestine| kidney| liver| lung| lymph node| mammary gland| oviduct| pancreas| salivary gland| skin| spinal cord| spleen| stomach| testis| thymus| zygote| gastrula| organogenesis| fetus| neonate| juvenile| adult	chr7	-	132235780	132317228	GO:0019319 // GO:0019319 // GO:0019319	hexose biosynthetic process // hexose biosynthetic process // hexose biosynthetic process	not recorded // inferred from electronic annotation // inferred from sequence or structural similarity	GO:0005794 // GO:0016020 // GO:0016021 // GO:0000139	Golgi apparatus // membrane // integral to membrane // Golgi membrane	inferred from electronic annotation // inferred from electronic annotation // inferred from electronic annotation // inferred from electronic annotation	GO:0008146 // GO:0016740 // GO:0050656 // GO:0050659 // GO:0050656 // GO:0050656 // GO:0050659 // GO:0050659	sulfotransferase activity // transferase activity // 3'-phosphoadenosine 5'-phosphosulfate binding // N-acetylgalactosamine 4-sulfate 6-O-sulfotransferase activity // 3'-phosphoadenosine 5'-phosphosulfate binding // 3'-phosphoadenosine 5'-phosphosulfate binding // N-acetylgalactosamine 4-sulfate 6-O-sulfotransferase activity // N-acetylgalactosamine 4-sulfate 6-O-sulfotransferase activity	inferred from electronic annotation // inferred from electronic annotation // not recorded // not recorded // inferred from electronic annotation // inferred from sequence or structural similarity // inferred from electronic annotation // inferred from sequence or structural similarity	---	---	---	---	---	0.018486934	-1.371291195	-2.2415435	-0.4736476	0.21130422	0.7292395	6.0374103	7.914825	8.296642	8.391998	8.553151	8.250381	8.167392	7.757102	8.104609	7.224166	7.725875	8.163913	7.756839
17498962	AK053858	Col4a2	collagen, type IV, alpha 2	8 A1.1|8 5.62 cM	AK053858	Mus musculus 0 day neonate eyeball cDNA, RIKEN full-length enriched library, clone:E130315E11 product:procollagen, type IV, alpha 2, full insert sequence.	Mm.181021	bone| bone marrow| brain| dorsal root ganglion| embryonic tissue| extraembryonic tissue| eye| heart| inner ear| intestine| kidney| liver| lung| lymph node| mammary gland| nasopharynx| olfactory mucosa| ovary| pancreas| pineal gland| pituitary gland| prostate| skin| spinal cord| spleen| stomach| sympathetic ganglion| testis| thyroid| cleavage| morula| blastocyst| egg cylinder| gastrula| organogene…	chr8	+	11312805	11449287	GO:0001525 // GO:0006351 // GO:0016525 // GO:0016525 // GO:0016525 // GO:0071560	angiogenesis // transcription, DNA-dependent // negative regulation of angiogenesis // negative regulation of angiogenesis // negative regulation of angiogenesis // cellular response to transforming growth factor beta stimulus	inferred from electronic annotation // inferred from direct assay // not recorded // inferred from electronic annotation // inferred from sequence or structural similarity // inferred from expression pattern	GO:0005576 // GO:0005578 // GO:0005581 // GO:0005587 // GO:0005604 // GO:0031012 // GO:0005576 // GO:0005604 // GO:0031012	extracellular region // proteinaceous extracellular matrix // collagen // collagen type IV // basement membrane // extracellular matrix // extracellular region // basement membrane // extracellular matrix	inferred from electronic annotation // inferred from electronic annotation // inferred from electronic annotation // inferred from direct assay // inferred from direct assay // not recorded // traceable author statement // inferred from electronic annotation // inferred from electronic annotation	GO:0005201	extracellular matrix structural constituent	inferred from electronic annotation	---	---	---	---	---	0.019333034	-1.468142584	-2.255254	-0.5373535	0.2382674	0.68113273	6.144267	8.906068	8.789145	8.210344	9.310732	8.694172	9.070248	8.284573	8.320637	8.537369	8.650374	8.018612	7.945021
17338353	ENSMUST00000082814	n-R5s28	nuclear encoded rRNA 5S 28	---	ENSMUST00000082814	ncrna:rRNA chromosome:GRCm38:17:47848834:47848952:1 gene:ENSMUSG00000064748 gene_biotype:rRNA transcript_biotype:rRNA	---	---	chr17	+	47848834	47848952	---	---	---	---	---	---	---	---	---	---	---	---	---	---	0.022310769	-1.554803317	-2.2511435	-0.61920977	0.27506456	0.6431682	6.144267	8.198997	7.443586	7.602998	8.191533	8.418135	8.517313	7.478577	7.127728	8.029876	7.525582	7.085632	7.409905
17273714	AF458089	Adcy3	adenylate cyclase 3	12|12 A-B	AF458089	Mus musculus adenylyl cyclase 3 (Adcy3) mRNA, complete cds.	Mm.489807	adipose tissue| blood| bone| bone marrow| brain| connective tissue| embryonic tissue| extraembryonic tissue| eye| fertilized ovum| joint| kidney| lung| mammary gland| olfactory mucosa| pituitary gland| skin| stomach| sympathetic ganglion| thymus| zygote| blastocyst| organogenesis| fetus| neonate| juvenile| adult	chr12	+	4133104	4213525	GO:0006171 // GO:0006171 // GO:0007190 // GO:0007608 // GO:0009190 // GO:0035556 // GO:0050896 // GO:0006171 // GO:0007608 // GO:0035556	cAMP biosynthetic process // cAMP biosynthetic process // activation of adenylate cyclase activity // sensory perception of smell // cyclic nucleotide biosynthetic process // intracellular signal transduction // response to stimulus // cAMP biosynthetic process // sensory perception of smell // intracellular signal transduction	not recorded // traceable author statement // traceable author statement // not recorded // inferred from electronic annotation // not recorded // inferred from electronic annotation // inferred from electronic annotation // inferred from electronic annotation // inferred from electronic annotation	GO:0005634 // GO:0005737 // GO:0005886 // GO:0005886 // GO:0005929 // GO:0016020 // GO:0016021 // GO:0045121 // GO:0005737 // GO:0005886 // GO:0016020	nucleus // cytoplasm // plasma membrane // plasma membrane // cilium // membrane // integral to membrane // membrane raft // cytoplasm // plasma membrane // membrane	not recorded // not recorded // not recorded // traceable author statement // inferred from direct assay // not recorded // inferred from electronic annotation // not recorded // inferred from electronic annotation // inferred from electronic annotation // inferred from electronic annotation	GO:0000166 // GO:0004016 // GO:0004016 // GO:0005515 // GO:0005516 // GO:0005524 // GO:0008294 // GO:0016829 // GO:0016849 // GO:0046872 // GO:0004016	nucleotide binding // adenylate cyclase activity // adenylate cyclase activity // protein binding // calmodulin binding // ATP binding // calcium- and calmodulin-responsive adenylate cyclase activity // lyase activity // phosphorus-oxygen lyase activity // metal ion binding // adenylate cyclase activity	inferred from electronic annotation // not recorded // traceable author statement // inferred from physical interaction // inferred from electronic annotation // inferred from electronic annotation // not recorded // inferred from electronic annotation // inferred from electronic annotation // inferred from electronic annotation // inferred from electronic annotation	GenMAPP // GenMAPP // GenMAPP	G_Protein_Signaling // Calcium_regulation_in_cardiac_cells // Smooth_muscle_contraction	---	---	---	0.004606948	1.500462942	2.8730443	0.567502	0.19752638	1.500463	6.144267	7.943828	7.64129	7.740926	7.976992	7.924486	8.211626	8.531805	8.284644	9.052347	8.443806	8.195869	8.335695
17543045	AK008186	Gyk	glycerol kinase	X C-D|X 39.32 cM	AK008186	Mus musculus adult male small intestine cDNA, RIKEN full-length enriched library, clone:2010011F10 product:glycerol kinase, full insert sequence.	Mm.246682	adrenal gland| blood| bone marrow| brain| connective tissue| embryonic tissue| epididymis| eye| fertilized ovum| heart| intestine| kidney| liver| lung| mammary gland| ovary| pancreas| salivary gland| skin| spinal cord| spleen| stomach| testis| thymus| thyroid| tongue| vagina|oocyte| unfertilized ovum| zygote| gastrula| organogenesis| fetus| neonate| juvenile| adult	chrX	-	85701937	85776819	GO:0005975 // GO:0006071 // GO:0006071 // GO:0006072 // GO:0006641 // GO:0016310 // GO:0045471 // GO:0046167 // GO:0006641 // GO:0046167 // GO:0006071 // GO:0016310 // GO:0019563	carbohydrate metabolic process // glycerol metabolic process // glycerol metabolic process // glycerol-3-phosphate metabolic process // triglyceride metabolic process // phosphorylation // response to ethanol // glycerol-3-phosphate biosynthetic process // triglyceride metabolic process // glycerol-3-phosphate biosynthetic process // glycerol metabolic process // phosphorylation // glycerol catab…	inferred from electronic annotation // inferred from mutant phenotype // not recorded // inferred from electronic annotation // not recorded // inferred from direct assay // not recorded // not recorded // inferred from electronic annotation // inferred from electronic annotation // inferred from electronic annotation // inferred from electronic annotation // inferred from electronic annotation	GO:0005634 // GO:0005737 // GO:0005739 // GO:0005739 // GO:0005741 // GO:0016020 // GO:0005739	nucleus // cytoplasm // mitochondrion // mitochondrion // mitochondrial outer membrane // membrane // mitochondrion	not recorded // inferred from electronic annotation // inferred from direct assay // not recorded // inferred from electronic annotation // inferred from electronic annotation // inferred from electronic annotation	GO:0000166 // GO:0004370 // GO:0004370 // GO:0005524 // GO:0016301 // GO:0016740 // GO:0016773 // GO:0042393 // GO:0004370	nucleotide binding // glycerol kinase activity // glycerol kinase activity // ATP binding // kinase activity // transferase activity // phosphotransferase activity, alcohol group as acceptor // histone binding // glycerol kinase activity	inferred from electronic annotation // inferred from direct assay // not recorded // inferred from electronic annotation // inferred from electronic annotation // inferred from electronic annotation // inferred from electronic annotation // not recorded // inferred from electronic annotation	GenMAPP	Fatty_Acid_Degradation	---	---	---	0.0192717	2.798774786	2.8883367	1.252142	0.43351662	2.7987752	6.144267	6.901593	6.578627	6.254748	6.7099	6.571731	6.792912	8.180763	7.504535	9.335382	6.541211	7.709662	8.050805
17297059	AK002883	Abhd6	abhydrolase domain containing 6	14 A1|14	AK002883	Mus musculus adult male kidney cDNA, RIKEN full-length enriched library, clone:0610041D24 product:EPOXIDE HYDROLASE (EC 3.3.2.3), full insert sequence.	Mm.181473	blood| brain| embryonic tissue| extraembryonic tissue| eye| intestine| kidney| liver| mammary gland| muscle| nasopharynx| ovary| pituitary gland| skin| stomach| testis| thymus|oocyte| cleavage| morula| organogenesis| fetus| neonate| juvenile| adult	chr14	+	8002902	8056555	GO:0030336 // GO:0060292 // GO:2000124 // GO:0008152	negative regulation of cell migration // long term synaptic depression // regulation of endocannabinoid signaling pathway // metabolic process	inferred from mutant phenotype // inferred from mutant phenotype // inferred from mutant phenotype // inferred from electronic annotation	GO:0005739 // GO:0016020 // GO:0016021 // GO:0032281	mitochondrion // membrane // integral to membrane // alpha-amino-3-hydroxy-5-methyl-4-isoxazolepropionic acid selective glutamate receptor complex	inferred from direct assay // inferred from electronic annotation // inferred from electronic annotation // inferred from direct assay	GO:0003824 // GO:0016787 // GO:0047372 // GO:0047372 // GO:0047372	catalytic activity // hydrolase activity // acylglycerol lipase activity // acylglycerol lipase activity // acylglycerol lipase activity	inferred from electronic annotation // inferred from electronic annotation // inferred from direct assay // inferred from mutant phenotype // inferred from electronic annotation	---	---	---	---	---	0.00551541	1.735319101	2.905544	0.77993536	0.26843005	1.7353193	6.144267	8.479873	7.541191	7.597415	7.704136	7.974485	8.04568	8.621114	8.374232	9.428258	8.768703	8.29497	8.535118
17465484	AK039198	Ube2h	ubiquitin-conjugating enzyme E2H	6 A3.3|6 12.52 cM	AK039198	Mus musculus adult male hypothalamus cDNA, RIKEN full-length enriched library, clone:A230106O05 product:ubiquitin-conjugating enzyme E2H, full insert sequence.	Mm.332967 // Mm.391754	bladder| bone| bone marrow| brain| dorsal root ganglion| embryonic tissue| extraembryonic tissue| eye| fertilized ovum| heart| inner ear| intestine| kidney| liver| lung| lymph node| mammary gland| muscle| nasopharynx| ovary| pancreas| pineal gland| pituitary gland| salivary gland| skin| spinal cord| spleen| stomach| sympathetic ganglion| testis| thymus| uterus| vagina|oocyte| unfertilized ovum| z…	chr6	-	30211289	30304539	GO:0008152 // GO:0070936 // GO:0070979 // GO:0016567 // GO:0070936 // GO:0070979	metabolic process // protein K48-linked ubiquitination // protein K11-linked ubiquitination // protein ubiquitination // protein K48-linked ubiquitination // protein K11-linked ubiquitination	inferred from electronic annotation // not recorded // not recorded // inferred from electronic annotation // inferred from sequence or structural similarity // inferred from sequence or structural similarity	---	---	---	GO:0000166 // GO:0004842 // GO:0005524 // GO:0016874 // GO:0016881 // GO:0004842 // GO:0004842	nucleotide binding // ubiquitin-protein ligase activity // ATP binding // ligase activity // acid-amino acid ligase activity // ubiquitin-protein ligase activity // ubiquitin-protein ligase activity	inferred from electronic annotation // not recorded // inferred from electronic annotation // inferred from electronic annotation // inferred from electronic annotation // inferred from electronic annotation // inferred from sequence or structural similarity	---	---	---	---	---	0.001925774	1.320199586	2.9579914	0.4081297	0.13797528	1.3201996	6.144267	7.777691	7.715872	8.116349	7.879526	7.817502	8.184837	8.30188	8.277134	8.371659	8.464734	8.378025	8.147125
17253656	AK011736	Vtn	vitronectin	11 B5|11 46.74 cM	AK011736	Mus musculus 10 days embryo whole body cDNA, RIKEN full-length enriched library, clone:2610042C24 product:vitronectin, full insert sequence.	Mm.3667	brain| dorsal root ganglion| embryonic tissue| extraembryonic tissue| eye| heart| joint| kidney| liver| lung| lymph node| mammary gland| muscle| pancreas| pineal gland| salivary gland| spleen| testis| organogenesis| fetus| juvenile| adult	chr11	+	78499120	78502325	GO:0006955 // GO:0007155 // GO:0007160 // GO:0007160 // GO:0010811 // GO:0010951 // GO:0014911 // GO:0030198 // GO:0032092 // GO:0033627 // GO:0048260 // GO:0050731 // GO:0061302 // GO:0010951 // GO:0014911 // GO:0032092 // GO:0033627 // GO:0048260 // GO:0050731 // GO:0061302	immune response // cell adhesion // cell-matrix adhesion // cell-matrix adhesion // positive regulation of cell-substrate adhesion // negative regulation of endopeptidase activity // positive regulation of smooth muscle cell migration // extracellular matrix organization // positive regulation of protein binding // cell adhesion mediated by integrin // positive regulation of receptor-mediated end…	inferred from electronic annotation // inferred from electronic annotation // inferred from direct assay // not recorded // inferred from direct assay // not recorded // not recorded // inferred from direct assay // not recorded // not recorded // not recorded // not recorded // not recorded // inferred from electronic annotation // inferred from electronic annotation // inferred from electronic …	GO:0005576 // GO:0005578 // GO:0005615 // GO:0031012 // GO:0005615 // GO:0031012	extracellular region // proteinaceous extracellular matrix // extracellular space // extracellular matrix // extracellular space // extracellular matrix	inferred from electronic annotation // inferred from direct assay // not recorded // not recorded // inferred from electronic annotation // inferred from electronic annotation	GO:0005044 // GO:0005178 // GO:0008201 // GO:0030247 // GO:0050840 // GO:0005178	scavenger receptor activity // integrin binding // heparin binding // polysaccharide binding // extracellular matrix binding // integrin binding	inferred from electronic annotation // not recorded // inferred from electronic annotation // inferred from electronic annotation // inferred from direct assay // inferred from electronic annotation	GenMAPP	Inflammatory_Response_Pathway	---	---	---	0.003215446	1.467306332	2.9813545	0.5664258	0.18998942	1.4673063	6.144267	7.254772	7.603483	7.633984	7.015068	7.070937	7.025176	7.924987	7.949553	7.557674	7.967623	7.99647	7.605666
17340120	AK010224	Ppm1b	protein phosphatase 1B, magnesium dependent, beta isoform	17 E4-E5|17 55.13 cM	AK010224	Mus musculus adult male tongue cDNA, RIKEN full-length enriched library, clone:2310079J01 product:protein phosphatase 1B, magnesium dependent, beta isoform, full insert sequence.	Mm.249695	bladder| bone marrow| brain| connective tissue| dorsal root ganglion| embryonic tissue| extraembryonic tissue| eye| fertilized ovum| heart| inner ear| intestine| joint| kidney| liver| lung| lymph node| mammary gland| molar| muscle| nasopharynx| ovary| pancreas| skin| spinal cord| spleen| stomach| sympathetic ganglion| testis| thymus| uterus|oocyte| unfertilized ovum| zygote| cleavage| morula| bla…	chr17	+	84956741	85023992	GO:0006470 // GO:0035970 // GO:0008152 // GO:0006470 // GO:0006499 // GO:0032688 // GO:0042347 // GO:0043124 // GO:0050687 // GO:0032688 // GO:0035970 // GO:0042347 // GO:0043124 // GO:0050687	protein dephosphorylation // peptidyl-threonine dephosphorylation // metabolic process // protein dephosphorylation // N-terminal protein myristoylation // negative regulation of interferon-beta production // negative regulation of NF-kappaB import into nucleus // negative regulation of I-kappaB kinase/NF-kappaB cascade // negative regulation of defense response to virus // negative regulation of…	inferred from electronic annotation // not recorded // inferred from electronic annotation // inferred from mutant phenotype // inferred from direct assay // inferred from sequence or structural similarity // inferred from sequence or structural similarity // inferred from sequence or structural similarity // inferred from sequence or structural similarity // inferred from electronic annotation /…	GO:0005737 // GO:0005829 // GO:0005829 // GO:0016020 // GO:0016020	cytoplasm // cytosol // cytosol // membrane // membrane	inferred from electronic annotation // inferred from direct assay // inferred from electronic annotation // inferred from direct assay // inferred from electronic annotation	GO:0000287 // GO:0003824 // GO:0004721 // GO:0004722 // GO:0016787 // GO:0030145 // GO:0046872 // GO:0004722	magnesium ion binding // catalytic activity // phosphoprotein phosphatase activity // protein serine/threonine phosphatase activity // hydrolase activity // manganese ion binding // metal ion binding // protein serine/threonine phosphatase activity	inferred from electronic annotation // inferred from electronic annotation // inferred from electronic annotation // not recorded // inferred from electronic annotation // inferred from electronic annotation // inferred from electronic annotation // inferred from electronic annotation	---	---	---	---	---	1.66E-04	1.211688926	3.0315893	0.27564287	0.090923555	1.2116888	6.144267	7.880383	7.870493	7.950344	8.017633	7.94689	7.903913	8.141335	8.053404	8.259078	8.289656	8.244925	8.235113
17460941	AK041141	Slc6a6	solute carrier family 6 (neurotransmitter transporter, taurine), member 6	6 D1|6 40.73 cM	AK041141	Mus musculus adult male aorta and vein cDNA, RIKEN full-length enriched library, clone:A530085H09 product:solute carrier family 6 (neurotransmitter transporter, taurine), member 6, full insert sequence.	Mm.395650	adrenal gland| bladder| blood| bone| bone marrow| brain| connective tissue| dorsal root ganglion| embryonic tissue| extraembryonic tissue| eye| fertilized ovum| heart| inner ear| intestine| kidney| liver| lung| mammary gland| molar| muscle| nasopharynx| ovary| pancreas| prostate| salivary gland| skin| spinal cord| spleen| stomach| sympathetic ganglion| testis| thymus| tongue| turbinate| uterus|oo…	chr6	+	91684067	91759063	GO:0001762 // GO:0003333 // GO:0006810 // GO:0006836 // GO:0015734 // GO:0015734 // GO:0015734 // GO:0055085 // GO:0015734	beta-alanine transport // amino acid transmembrane transport // transport // neurotransmitter transport // taurine transport // taurine transport // taurine transport // transmembrane transport // taurine transport	inferred from direct assay // inferred from direct assay // inferred from electronic annotation // inferred from electronic annotation // inferred from direct assay // inferred from mutant phenotype // not recorded // inferred from direct assay // inferred from electronic annotation	GO:0005886 // GO:0005887 // GO:0016020 // GO:0016021 // GO:0005887	plasma membrane // integral to plasma membrane // membrane // integral to membrane // integral to plasma membrane	inferred from electronic annotation // inferred by curator // inferred from electronic annotation // inferred from electronic annotation // inferred from electronic annotation	GO:0001761 // GO:0005328 // GO:0005368 // GO:0005369 // GO:0015293 // GO:0030977 // GO:0005369 // GO:0030977	beta-alanine transmembrane transporter activity // neurotransmitter:sodium symporter activity // taurine transmembrane transporter activity // taurine:sodium symporter activity // symporter activity // taurine binding // taurine:sodium symporter activity // taurine binding	inferred from direct assay // inferred from electronic annotation // inferred from direct assay // not recorded // inferred from electronic annotation // not recorded // inferred from electronic annotation // inferred from electronic annotation	---	---	---	---	---	0.003755076	1.545137614	3.0585086	0.6084366	0.19893244	1.5451372	6.144267	9.680499	9.525724	9.497185	9.391362	9.256538	9.760216	10.25719	10.3157	10.55137	10.11272	9.842751	9.682411
17277146	AK046630	Acot4	acyl-CoA thioesterase 4	12|12 D3	AK046630	Mus musculus 4 days neonate male adipose cDNA, RIKEN full-length enriched library, clone:B430212I04 product:PEROXISOMAL LONG CHAIN ACYL-COA THIOESTERASE IB, full insert sequence.	Mm.482217	adipose tissue| extraembryonic tissue| kidney| liver| mammary gland| muscle| fetus| neonate| adult	chr12	+	84038379	84044723	GO:0000038 // GO:0001676 // GO:0006104 // GO:0006104 // GO:0006637 // GO:0006637 // GO:0008152 // GO:0032788 // GO:0032789 // GO:0043648 // GO:0043648 // GO:0043649 // GO:0046459 // GO:0046459 // GO:0000038 // GO:0001676 // GO:0006104 // GO:0006637 // GO:0032788 // GO:0032789 // GO:0043648 // GO:0043649 // GO:0046459 // GO:0000038 // GO:0001676 // GO:0032788 // GO:0032789	very long-chain fatty acid metabolic process // long-chain fatty acid metabolic process // succinyl-CoA metabolic process // succinyl-CoA metabolic process // acyl-CoA metabolic process // acyl-CoA metabolic process // metabolic process // saturated monocarboxylic acid metabolic process // unsaturated monocarboxylic acid metabolic process // dicarboxylic acid metabolic process // dicarboxylic aci…	not recorded // not recorded // inferred from direct assay // not recorded // inferred from direct assay // not recorded // traceable author statement // not recorded // not recorded // inferred from direct assay // not recorded // not recorded // inferred from direct assay // not recorded // inferred from electronic annotation // inferred from electronic annotation // inferred from electronic an…	GO:0005777 // GO:0005777 // GO:0005777 // GO:0005777 // GO:0005829	peroxisome // peroxisome // peroxisome // peroxisome // cytosol	inferred from direct assay // not recorded // traceable author statement // inferred from electronic annotation // inferred from direct assay	GO:0004091 // GO:0004778 // GO:0005102 // GO:0016290 // GO:0016787 // GO:0016790 // GO:0047617 // GO:0047617 // GO:0047617 // GO:0004778 // GO:0005102 // GO:0047617	carboxylesterase activity // succinyl-CoA hydrolase activity // receptor binding // palmitoyl-CoA hydrolase activity // hydrolase activity // thiolester hydrolase activity // acyl-CoA hydrolase activity // acyl-CoA hydrolase activity // acyl-CoA hydrolase activity // succinyl-CoA hydrolase activity // receptor binding // acyl-CoA hydrolase activity	inferred from electronic annotation // not recorded // not recorded // inferred from electronic annotation // inferred from electronic annotation // inferred from electronic annotation // inferred from direct assay // not recorded // traceable author statement // inferred from electronic annotation // inferred from electronic annotation // inferred from electronic annotation	---	---	---	---	---	0.008169752	2.334078044	3.1898148	1.0963473	0.3437025	2.3340776	6.144267	5.679861	5.070086	5.091442	5.7255	5.428654	5.434142	6.639781	6.173577	7.742697	6.493756	5.890985	6.06697
17385374	AK087495	Nr4a2	nuclear receptor subfamily 4, group A, member 2	2 C1.1|2 31.66 cM	AK087495	Mus musculus 0 day neonate eyeball cDNA, RIKEN full-length enriched library, clone:E130306H12 product:nuclear receptor subfamily 4, group A, member 2, full insert sequence.	Mm.3507	adrenal gland| bone marrow| brain| dorsal root ganglion| embryonic tissue| eye| inner ear| joint| lung| mammary gland| oviduct| pancreas| pituitary gland| salivary gland| skin| spinal cord| stomach| sympathetic ganglion| testis| thymus| organogenesis| fetus| neonate| juvenile| adult	chr2	-	57106830	57124003	GO:0001666 // GO:0001764 // GO:0001975 // GO:0006351 // GO:0006351 // GO:0006355 // GO:0006355 // GO:0007399 // GO:0008344 // GO:0009791 // GO:0010035 // GO:0010467 // GO:0016265 // GO:0017085 // GO:0021952 // GO:0021953 // GO:0021986 // GO:0030182 // GO:0030522 // GO:0031668 // GO:0031668 // GO:0034599 // GO:0042053 // GO:0042416 // GO:0042417 // GO:0042551 // GO:0043085 // GO:0043401 // GO:0043…	response to hypoxia // neuron migration // response to amphetamine // transcription, DNA-dependent // transcription, DNA-dependent // regulation of transcription, DNA-dependent // regulation of transcription, DNA-dependent // nervous system development // adult locomotory behavior // post-embryonic development // response to inorganic substance // gene expression // death // response to insectici…	inferred from mutant phenotype // inferred from mutant phenotype // inferred from mutant phenotype // inferred from direct assay // not recorded // inferred from electronic annotation // inferred from mutant phenotype // inferred from mutant phenotype // inferred from mutant phenotype // inferred from mutant phenotype // not recorded // inferred from mutant phenotype // inferred from mutant pheno…	GO:0005634 // GO:0005634 // GO:0005737 // GO:0005634	nucleus // nucleus // cytoplasm // nucleus	inferred from direct assay // not recorded // not recorded // inferred from electronic annotation	GO:0003677 // GO:0003700 // GO:0003707 // GO:0004879 // GO:0005515 // GO:0008270 // GO:0043565 // GO:0043565 // GO:0046872 // GO:0046982 // GO:0003677 // GO:0004879 // GO:0043565 // GO:0043565	DNA binding // sequence-specific DNA binding transcription factor activity // steroid hormone receptor activity // ligand-activated sequence-specific DNA binding RNA polymerase II transcription factor activity // protein binding // zinc ion binding // sequence-specific DNA binding // sequence-specific DNA binding // metal ion binding // protein heterodimerization activity // DNA binding // ligand…	inferred from direct assay // inferred from electronic annotation // inferred from electronic annotation // traceable author statement // inferred from physical interaction // inferred from electronic annotation // inferred from direct assay // not recorded // inferred from electronic annotation // inferred from physical interaction // inferred from electronic annotation // inferred from electron…	GenMAPP	Nuclear_Receptors	---	---	---	0.001023544	1.50310965	3.324314	0.5876827	0.17678314	1.5031097	6.144267	6.514122	6.720225	6.178604	6.597442	6.191367	6.550531	7.039346	6.741291	7.086664	7.392601	7.130223	6.888259
17331173	AK028442	St3gal6	ST3 beta-galactoside alpha-2,3-sialyltransferase 6	16 C1.2|16	AK028442	Mus musculus 0 day neonate skin cDNA, RIKEN full-length enriched library, clone:4631404H24 product:sialyltransferase 10 (alpha-2,3-sialyltransferase VI), full insert sequence.	Mm.212742	adrenal gland| bladder| bone| bone marrow| brain| embryonic tissue| extraembryonic tissue| eye| heart| inner ear| intestine| joint| kidney| lung| lymph node| mammary gland| muscle| ovary| oviduct| skin| spinal cord| spleen| stomach| testis| thymus|oocyte| cleavage| blastocyst| fetus| neonate| juvenile| adult	chr16	-	58468125	58524243	GO:0006464 // GO:0006486 // GO:0006664 // GO:0009311 // GO:0006464 // GO:0006464 // GO:0006664 // GO:0006664 // GO:0009311 // GO:0009311 // GO:0071354 // GO:0071354	cellular protein modification process // protein glycosylation // glycolipid metabolic process // oligosaccharide metabolic process // cellular protein modification process // cellular protein modification process // glycolipid metabolic process // glycolipid metabolic process // oligosaccharide metabolic process // oligosaccharide metabolic process // cellular response to interleukin-6 // cellul…	not recorded // inferred from electronic annotation // not recorded // not recorded // inferred from electronic annotation // inferred from sequence or structural similarity // inferred from electronic annotation // inferred from sequence or structural similarity // inferred from electronic annotation // inferred from sequence or structural similarity // inferred from electronic annotation // inf…	GO:0005794 // GO:0016020 // GO:0016021 // GO:0030173 // GO:0000139 // GO:0005575	Golgi apparatus // membrane // integral to membrane // integral to Golgi membrane // Golgi membrane // cellular_component	inferred from electronic annotation // inferred from electronic annotation // inferred from electronic annotation // inferred from electronic annotation // inferred from electronic annotation // no biological data available	GO:0008373 // GO:0016740 // GO:0016757 // GO:0052798 // GO:0008373 // GO:0008373 // GO:0052798 // GO:0052798	sialyltransferase activity // transferase activity // transferase activity, transferring glycosyl groups // beta-galactoside alpha-2,3-sialyltransferase activity // sialyltransferase activity // sialyltransferase activity // beta-galactoside alpha-2,3-sialyltransferase activity // beta-galactoside alpha-2,3-sialyltransferase activity	not recorded // inferred from electronic annotation // inferred from electronic annotation // not recorded // inferred from electronic annotation // --- // inferred from electronic annotation // inferred from sequence or structural similarity	---	---	---	---	---	0.001508306	1.730454144	3.4871852	0.77315044	0.22171189	1.7304541	6.144267	8.319649	7.969012	8.3505	8.298352	8.673071	8.606473	8.86	8.940225	9.718518	9.407222	8.947942	8.982048
17484094	AK140426	Zranb1	zinc finger, RAN-binding domain containing 1	7 F3|7 76.32 cM	AK140426	Mus musculus 6 days neonate medulla oblongata cDNA, RIKEN full-length enriched library, clone:B730049I12 product:TRAF-binding protein homolog [Mus musculus], full insert sequence.	Mm.389984 // Mm.491225 // Mm.397069	bladder| blood| brain| embryonic tissue| eye| heart| liver| lung| lymph node| mammary gland| muscle| olfactory mucosa| prostate| spinal cord| spleen| sympathetic ganglion| testis| thymus| tongue| cleavage| blastocyst| gastrula| organogenesis| fetus| neonate| juvenile| adult // bone| bone marrow| brain| embryonic tissue| eye| liver| lung| mammary gland| ovary| pancreas| stomach| testis| thymus| cl…	chr7	+	132931142	132986391	GO:0006508 // GO:0007010 // GO:0016055 // GO:0016477 // GO:0022604 // GO:0030177 // GO:0070536 // GO:0071947 // GO:0007010 // GO:0016477 // GO:0022604 // GO:0030177 // GO:0070536 // GO:0071947 // GO:0045892	proteolysis // cytoskeleton organization // Wnt receptor signaling pathway // cell migration // regulation of cell morphogenesis // positive regulation of Wnt receptor signaling pathway // protein K63-linked deubiquitination // protein deubiquitination involved in ubiquitin-dependent protein catabolic process // cytoskeleton organization // cell migration // regulation of cell morphogenesis // po…	inferred from electronic annotation // not recorded // inferred from electronic annotation // not recorded // not recorded // not recorded // not recorded // not recorded // inferred from electronic annotation // inferred from electronic annotation // inferred from electronic annotation // inferred from electronic annotation // inferred from electronic annotation // inferred from electronic annot…	GO:0005634 // GO:0005737 // GO:0005634 // GO:0005737 // GO:0045202	nucleus // cytoplasm // nucleus // cytoplasm // synapse	not recorded // not recorded // inferred from electronic annotation // inferred from electronic annotation // inferred from direct assay	GO:0004221 // GO:0004843 // GO:0008233 // GO:0008234 // GO:0008270 // GO:0016787 // GO:0046872 // GO:0070530 // GO:0004221 // GO:0004843 // GO:0070530 // GO:0003714 // GO:0003714 // GO:0005515	ubiquitin thiolesterase activity // ubiquitin-specific protease activity // peptidase activity // cysteine-type peptidase activity // zinc ion binding // hydrolase activity // metal ion binding // K63-linked polyubiquitin binding // ubiquitin thiolesterase activity // ubiquitin-specific protease activity // K63-linked polyubiquitin binding // transcription corepressor activity // transcription co…	not recorded // not recorded // inferred from electronic annotation // inferred from electronic annotation // inferred from electronic annotation // inferred from electronic annotation // inferred from electronic annotation // not recorded // inferred from electronic annotation // inferred from electronic annotation // inferred from electronic annotation // inferred from direct assay // inferred …	---	---	---	---	---	0.002484715	1.275248467	2.7650526	0.344635	0.124639586	1.2752485	6.451123	8.76206	8.623922	8.528417	8.622761	8.722339	8.631305	8.885357	8.763669	9.222846	9.054582	8.918807	9.113349
17359156	AK030517	Slc35g1	solute carrier family 35, member G1	19 C3|19	AK030517	Mus musculus adult male pituitary gland cDNA, RIKEN full-length enriched library, clone:5330425C20 product:hypothetical protein, full insert sequence.	Mm.262085	bladder| brain| embryonic tissue| eye| heart| intestine| kidney| liver| lung| mammary gland| pituitary gland| skin| spleen| stomach| testis| thymus| uterus| blastocyst| organogenesis| fetus| neonate| juvenile| adult	chr19	+	38395980	38405607	GO:0008150	biological_process	no biological data available	GO:0016020 // GO:0016021 // GO:0005575	membrane // integral to membrane // cellular_component	inferred from electronic annotation // inferred from electronic annotation // no biological data available	GO:0003674	molecular_function	no biological data available	---	---	---	---	---	0.003984647	1.414469216	2.777603	0.50676584	0.1824472	1.4144694	6.451123	8.031606	7.866992	8.026047	7.854365	7.555511	7.397426	8.513859	8.193442	8.565514	8.159632	8.055638	8.284455
17353985	BC008154	Nr3c1	nuclear receptor subfamily 3, group C, member 1	18 B3|18 21.09 cM	BC008154	Mus musculus nuclear receptor subfamily 3, group C, member 1, mRNA (cDNA clone IMAGE:3584269), with apparent retained intron.	Mm.129481	bladder| blood| bone marrow| brain| connective tissue| embryonic tissue| extraembryonic tissue| eye| fertilized ovum| heart| inner ear| joint| kidney| liver| lung| lymph node| mammary gland| muscle| ovary| oviduct| pancreas| pituitary gland| skin| spinal cord| spleen| stomach| thymus| vagina|oocyte| zygote| cleavage| morula| organogenesis| fetus| neonate| juvenile| adult	chr18	-	39410545	39491301	GO:0006111 // GO:0006338 // GO:0006351 // GO:0006355 // GO:0006355 // GO:0008211 // GO:0010906 // GO:0014049 // GO:0016568 // GO:0030325 // GO:0030512 // GO:0031914 // GO:0031946 // GO:0042127 // GO:0042921 // GO:0042921 // GO:0043066 // GO:0043116 // GO:0043401 // GO:0043402 // GO:0043525 // GO:0045944 // GO:0046685 // GO:0048096 // GO:0060603 // GO:0060999 // GO:0061051 // GO:0071549 // GO:2000…	regulation of gluconeogenesis // chromatin remodeling // transcription, DNA-dependent // regulation of transcription, DNA-dependent // regulation of transcription, DNA-dependent // glucocorticoid metabolic process // regulation of glucose metabolic process // positive regulation of glutamate secretion // chromatin modification // adrenal gland development // negative regulation of transforming gr…	inferred from mutant phenotype // not recorded // inferred from electronic annotation // inferred from direct assay // not recorded // inferred from mutant phenotype // not recorded // not recorded // inferred from electronic annotation // inferred from mutant phenotype // not recorded // not recorded // inferred from mutant phenotype // not recorded // inferred from direct assay // inferred from…	GO:0005622 // GO:0005634 // GO:0005634 // GO:0005737 // GO:0005739 // GO:0005829 // GO:0014069 // GO:0016020 // GO:0043005 // GO:0043197 // GO:0043234 // GO:0005634 // GO:0005737	intracellular // nucleus // nucleus // cytoplasm // mitochondrion // cytosol // postsynaptic density // membrane // neuron projection // dendritic spine // protein complex // nucleus // cytoplasm	inferred from direct assay // inferred from direct assay // not recorded // not recorded // inferred from electronic annotation // inferred from direct assay // not recorded // inferred from direct assay // not recorded // not recorded // not recorded // inferred from electronic annotation // inferred from electronic annotation	GO:0001012 // GO:0003677 // GO:0003682 // GO:0003690 // GO:0003700 // GO:0003707 // GO:0003713 // GO:0004883 // GO:0004883 // GO:0005496 // GO:0005515 // GO:0008134 // GO:0008270 // GO:0008289 // GO:0030544 // GO:0030971 // GO:0031072 // GO:0032403 // GO:0042562 // GO:0042803 // GO:0043565 // GO:0043565 // GO:0046872 // GO:0046982 // GO:0046983 // GO:0051879 // GO:0003677 // GO:0003700 // GO:0004…	RNA polymerase II regulatory region DNA binding // DNA binding // chromatin binding // double-stranded DNA binding // sequence-specific DNA binding transcription factor activity // steroid hormone receptor activity // transcription coactivator activity // glucocorticoid receptor activity // glucocorticoid receptor activity // steroid binding // protein binding // transcription factor binding // z…	not recorded // inferred from direct assay // not recorded // not recorded // not recorded // inferred from electronic annotation // not recorded // inferred from direct assay // not recorded // not recorded // inferred from physical interaction // not recorded // inferred from electronic annotation // inferred from electronic annotation // not recorded // not recorded // not recorded // not reco…	GenMAPP // GenMAPP	Apoptosis_KEGG // Nuclear_Receptors	---	---	---	1.84E-05	1.151131619	2.7851722	0.20340729	0.073032215	1.1511319	6.451123	9.642138	9.610242	9.504534	9.572306	9.615312	9.622835	9.81702	9.804118	9.801153	9.839704	9.735586	9.790229
17501588	BC023784	Sh2d4a	SH2 domain containing 4A	8|8 C1	BC023784	Mus musculus SH2 domain containing 4A, mRNA (cDNA clone IMAGE:5346859), with apparent retained intron.	Mm.40974	connective tissue| embryonic tissue| heart| inner ear| intestine| kidney| liver| lung| mammary gland| ovary| pancreas| prostate| skin| spleen| stomach| fetus| neonate| juvenile| adult	chr8	+	68276528	68347704	GO:0010923 // GO:0010923 // GO:0010923	negative regulation of phosphatase activity // negative regulation of phosphatase activity // negative regulation of phosphatase activity	not recorded // inferred from electronic annotation // inferred from sequence or structural similarity	GO:0005634 // GO:0005737 // GO:0005737 // GO:0005634 // GO:0005737	nucleus // cytoplasm // cytoplasm // nucleus // cytoplasm	not recorded // inferred from direct assay // not recorded // inferred from electronic annotation // inferred from electronic annotation	GO:0019902 // GO:0019902 // GO:0019902	phosphatase binding // phosphatase binding // phosphatase binding	not recorded // inferred from electronic annotation // inferred from sequence or structural similarity	---	---	---	---	---	0.003163853	1.32139645	2.8175611	0.39358997	0.13969173	1.3213965	6.451123	6.343729	6.365692	6.49431	6.561915	6.447697	6.588069	6.536313	6.830854	7.110884	7.008117	6.906354	6.770431
17277766	AK014519	Tshr	thyroid stimulating hormone receptor	12 D3|12 44.51 cM	AK014519	Mus musculus 0 day neonate skin cDNA, RIKEN full-length enriched library, clone:4631413F09 product:THYROID STIMULATING HORMONE RECEPTOR, full insert sequence.	Mm.173847	bladder| brain| embryonic tissue| eye| kidney| mammary gland| skin| spinal cord| thyroid| uterus| vagina| organogenesis| fetus| neonate| juvenile| adult	chr12	+	91400993	91540509	GO:0007165 // GO:0007186 // GO:0007189 // GO:0008344 // GO:0030183 // GO:0040012 // GO:0040018	signal transduction // G-protein coupled receptor signaling pathway // adenylate cyclase-activating G-protein coupled receptor signaling pathway // adult locomotory behavior // B cell differentiation // regulation of locomotion // positive regulation of multicellular organism growth	inferred from electronic annotation // inferred from electronic annotation // inferred from direct assay // inferred from mutant phenotype // inferred from mutant phenotype // inferred from mutant phenotype // inferred from mutant phenotype	GO:0005886 // GO:0016020 // GO:0016021 // GO:0005886	plasma membrane // membrane // integral to membrane // plasma membrane	inferred from direct assay // inferred from electronic annotation // inferred from electronic annotation // inferred from electronic annotation	GO:0004871 // GO:0004930 // GO:0004996 // GO:0004996 // GO:0016500 // GO:0004996	signal transducer activity // G-protein coupled receptor activity // thyroid-stimulating hormone receptor activity // thyroid-stimulating hormone receptor activity // protein-hormone receptor activity // thyroid-stimulating hormone receptor activity	inferred from electronic annotation // inferred from electronic annotation // inferred from direct assay // not recorded // inferred from electronic annotation // inferred from electronic annotation	GenMAPP // GenMAPP	GPCRDB_Class_A_Rhodopsin-like // Peptide_GPCRs	---	---	---	0.03014913	-1.793207479	-2.2240174	-0.887208	0.39892134	0.55765986	6.667968	10.78917	10.4778	9.337803	10.80876	10.06851	9.90908	9.353017	9.405538	9.268153	10.50721	8.651443	8.882517
17447379	AK150064	Sh3tc1	SH3 domain and tetratricopeptide repeats 1	5 B3|5	AK150064	Mus musculus bone marrow macrophage cDNA, RIKEN full-length enriched library, clone:G530125P06 product:SH3 domain and tetratricopeptide repeats 1, full insert sequence.	Mm.290429	blood| bone| bone marrow| brain| embryonic tissue| extraembryonic tissue| heart| intestine| joint| kidney| lung| mammary gland| ovary| pancreas| skin| spleen| thymus| blastocyst| gastrula| organogenesis| fetus| neonate| juvenile| adult	chr5	-	35697180	35729276	GO:0008150	biological_process	no biological data available	GO:0005575	cellular_component	no biological data available	GO:0003674	molecular_function	no biological data available	---	---	---	---	---	0.012016834	-1.291520461	-2.22393	-0.36071157	0.16219556	0.77428126	6.667968	7.70218	7.242557	7.064838	7.543809	7.512311	7.525715	6.995011	7.143168	7.276873	7.188906	6.905373	6.917807
17347163	AK008517	Xdh	xanthine dehydrogenase	17 E2|17 45.25 cM	AK008517	Mus musculus adult male small intestine cDNA, RIKEN full-length enriched library, clone:2010303G08 product:xanthine dehydrogenase, full insert sequence.	Mm.11223	bone| bone marrow| connective tissue| embryonic tissue| extraembryonic tissue| eye| fertilized ovum| intestine| joint| liver| lung| mammary gland| ovary| skin| spinal cord| spleen| testis| thymus| uterus| vagina| zygote| organogenesis| fetus| neonate| juvenile| adult	chr17	-	73883908	73950182	GO:0001933 // GO:0001937 // GO:0006919 // GO:0007595 // GO:0009115 // GO:0010044 // GO:0010629 // GO:0030856 // GO:0045453 // GO:0045602 // GO:0051898 // GO:0055114 // GO:0055114 // GO:1900745 // GO:1900747 // GO:2000379 // GO:2001213 // GO:0001933 // GO:0001937 // GO:0006919 // GO:0009115 // GO:0010629 // GO:0045602 // GO:0051898 // GO:0055114 // GO:1900745 // GO:1900747 // GO:2000379 // GO:2001…	negative regulation of protein phosphorylation // negative regulation of endothelial cell proliferation // activation of cysteine-type endopeptidase activity involved in apoptotic process // lactation // xanthine catabolic process // response to aluminum ion // negative regulation of gene expression // regulation of epithelial cell differentiation // bone resorption // negative regulation of endo…	not recorded // not recorded // not recorded // inferred from mutant phenotype // not recorded // not recorded // not recorded // inferred from mutant phenotype // not recorded // not recorded // not recorded // inferred from direct assay // not recorded // not recorded // not recorded // not recorded // not recorded // inferred from electronic annotation // inferred from electronic annotation //…	GO:0005576 // GO:0005737 // GO:0005777 // GO:0005829	extracellular region // cytoplasm // peroxisome // cytosol	inferred from electronic annotation // inferred from electronic annotation // inferred from electronic annotation // not recorded	GO:0003824 // GO:0004854 // GO:0004854 // GO:0004855 // GO:0005506 // GO:0005515 // GO:0008762 // GO:0009055 // GO:0016491 // GO:0016614 // GO:0030151 // GO:0042803 // GO:0043546 // GO:0046872 // GO:0050660 // GO:0051536 // GO:0051537 // GO:0004854 // GO:0004855 // GO:0016491 // GO:0042803 // GO:0043546 // GO:0050660 // GO:0051537 // GO:0004854 // GO:0004855 // GO:0043546 // GO:0050660 // GO:0051…	catalytic activity // xanthine dehydrogenase activity // xanthine dehydrogenase activity // xanthine oxidase activity // iron ion binding // protein binding // UDP-N-acetylmuramate dehydrogenase activity // electron carrier activity // oxidoreductase activity // oxidoreductase activity, acting on CH-OH group of donors // molybdenum ion binding // protein homodimerization activity // molybdopterin…	inferred from electronic annotation // inferred from direct assay // not recorded // not recorded // inferred from electronic annotation // inferred from physical interaction // inferred from electronic annotation // inferred from electronic annotation // inferred from direct assay // inferred from electronic annotation // inferred from electronic annotation // not recorded // not recorded // inf…	---	---	---	---	---	0.025199021	-1.589008011	-2.2207658	-0.6858177	0.30882037	0.6293236	6.667968	9.670647	9.455493	8.755774	10.06963	9.594596	9.67081	8.518974	9.020283	8.956821	9.65403	8.373181	8.578759
17256959	AK013678	Grn	granulin	11 D|11 66.29 cM	AK013678	Mus musculus adult male hippocampus cDNA, RIKEN full-length enriched library, clone:2900053G23 product:granulin, full insert sequence.	Mm.1568	adrenal gland| bladder| blood| bone| bone marrow| brain| connective tissue| dorsal root ganglion| embryonic tissue| extraembryonic tissue| eye| fertilized ovum| heart| inner ear| intestine| joint| kidney| liver| lung| lymph node| mammary gland| muscle| nasopharynx| olfactory mucosa| ovary| oviduct| pancreas| pituitary gland| prostate| salivary gland| skin| spinal cord| spleen| stomach| testis| th…	chr11	+	102430315	102436809	GO:0001835 // GO:0007566 // GO:0010976 // GO:0032355 // GO:0035988 // GO:0048488 // GO:0050679 // GO:0060179 // GO:0060999 // GO:0061351	blastocyst hatching // embryo implantation // positive regulation of neuron projection development // response to estradiol stimulus // chondrocyte proliferation // synaptic vesicle endocytosis // positive regulation of epithelial cell proliferation // male mating behavior // positive regulation of dendritic spine development // neural precursor cell proliferation	inferred from direct assay // inferred from direct assay // not recorded // not recorded // not recorded // not recorded // inferred from direct assay // not recorded // not recorded // not recorded	GO:0005576 // GO:0005615 // GO:0005739 // GO:0009986 // GO:0043231 // GO:0043231 // GO:0005615	extracellular region // extracellular space // mitochondrion // cell surface // intracellular membrane-bounded organelle // intracellular membrane-bounded organelle // extracellular space	inferred from electronic annotation // inferred from direct assay // inferred from direct assay // not recorded // not recorded // inferred from electronic annotation // inferred from electronic annotation	GO:0005125	cytokine activity	inferred from electronic annotation	---	---	---	---	---	0.016762214	-1.346279752	-2.217771	-0.44182587	0.19922069	0.74278766	6.667968	10.59452	10.99704	10.83878	11.02595	10.48825	10.75564	10.32459	10.64791	10.22914	10.72099	10.21688	9.909713
17540521	AK150212	Cfp	complement factor properdin	X A3|X 16.44 cM	AK150212	Mus musculus bone marrow macrophage cDNA, RIKEN full-length enriched library, clone:G530144N15 product:properdin factor, complement, full insert sequence.	Mm.3064	adipose tissue| bladder| blood| bone| bone marrow| brain| embryonic tissue| epididymis| eye| heart| inner ear| intestine| joint| liver| lung| lymph node| mammary gland| pancreas| prostate| skin| spinal cord| spleen| testis| thymus| thyroid| uterus| fetus| neonate| juvenile| adult	chrX	-	20925454	20931555	GO:0006957 // GO:0045087	complement activation, alternative pathway // innate immune response	inferred from electronic annotation // inferred from electronic annotation	GO:0005576 // GO:0031012 // GO:0031012	extracellular region // extracellular matrix // extracellular matrix	inferred from electronic annotation // not recorded // inferred from electronic annotation	---	---	---	GenMAPP	MAPK_Cascade	---	---	---	0.024785898	-1.411662809	-2.182069	-0.5233216	0.23982817	0.70838445	6.974017	7.944963	8.317915	8.691051	8.357823	8.45928	8.477467	7.971281	8.318393	7.168169	7.637398	8.038032	7.975299
17406066	NM_001162999	Fnip2	folliculin interacting protein 2	3 E3|3	NM_001162999	Mus musculus folliculin interacting protein 2 (Fnip2), mRNA.	Mm.244005	bone| bone marrow| brain| embryonic tissue| extraembryonic tissue| eye| inner ear| kidney| liver| lung| mammary gland| pancreas| salivary gland| organogenesis| fetus| neonate| juvenile| adult	chr3	-	79455971	79567796	GO:0000122 // GO:0001932 // GO:0006468 // GO:0006974 // GO:0008630 // GO:0033138 // GO:0000122 // GO:0000122 // GO:0001932 // GO:0001932 // GO:0006468 // GO:0006468 // GO:0033138 // GO:0033138	negative regulation of transcription from RNA polymerase II promoter // regulation of protein phosphorylation // protein phosphorylation // response to DNA damage stimulus // intrinsic apoptotic signaling pathway in response to DNA damage // positive regulation of peptidyl-serine phosphorylation // negative regulation of transcription from RNA polymerase II promoter // negative regulation of tran…	not recorded // not recorded // not recorded // inferred from electronic annotation // inferred from mutant phenotype // not recorded // inferred from electronic annotation // inferred from sequence or structural similarity // inferred from electronic annotation // inferred from sequence or structural similarity // inferred from electronic annotation // inferred from sequence or structural simila…	GO:0005634 // GO:0005737 // GO:0005737 // GO:0005886 // GO:0005634 // GO:0005634 // GO:0005730 // GO:0005737 // GO:0005886 // GO:0005886	nucleus // cytoplasm // cytoplasm // plasma membrane // nucleus // nucleus // nucleolus // cytoplasm // plasma membrane // plasma membrane	not recorded // inferred from direct assay // not recorded // not recorded // inferred from electronic annotation // inferred from sequence or structural similarity // inferred from sequence or structural similarity // inferred from electronic annotation // inferred from electronic annotation // inferred from sequence or structural similarity	GO:0003674	molecular_function	no biological data available	---	---	---	---	---	0.01707123	-1.34567768	-2.1796775	-0.4158883	0.19080268	0.74311996	6.974017	7.057383	7.11339	6.963002	7.614117	6.960532	7.504219	6.858397	6.731373	6.981475	7.023762	6.548909	6.573397
17253885	AK050079	Adap2	ArfGAP with dual PH domains 2	11 B5|11 47.56 cM	AK050079	Mus musculus adult male liver tumor cDNA, RIKEN full-length enriched library, clone:C730013C13 product:centaurin, alpha 2, full insert sequence.	Mm.341520	bone| embryonic tissue| eye| kidney| liver| lung| lymph node| mammary gland| fetus| neonate| juvenile| adult	chr11	+	80154105	80178958	GO:0007507 // GO:0032312 // GO:0048017 // GO:0007507 // GO:0043547	heart development // regulation of ARF GTPase activity // inositol lipid-mediated signaling // heart development // positive regulation of GTPase activity	non-traceable author statement // inferred from electronic annotation // not recorded // inferred from electronic annotation // inferred from electronic annotation	GO:0005737 // GO:0005740 // GO:0005829 // GO:0005886 // GO:0016020 // GO:0005737 // GO:0005737 // GO:0005740 // GO:0005886 // GO:0005886	cytoplasm // mitochondrial envelope // cytosol // plasma membrane // membrane // cytoplasm // cytoplasm // mitochondrial envelope // plasma membrane // plasma membrane	not recorded // not recorded // not recorded // not recorded // inferred from electronic annotation // inferred from electronic annotation // inferred from sequence or structural similarity // inferred from sequence or structural similarity // inferred from electronic annotation // inferred from sequence or structural similarity	GO:0005096 // GO:0005543 // GO:0005545 // GO:0005546 // GO:0005547 // GO:0008060 // GO:0008270 // GO:0043325 // GO:0043533 // GO:0046872 // GO:0005546 // GO:0005547 // GO:0005547 // GO:0043325 // GO:0043533 // GO:0043533	GTPase activator activity // phospholipid binding // 1-phosphatidylinositol binding // phosphatidylinositol-4,5-bisphosphate binding // phosphatidylinositol-3,4,5-trisphosphate binding // ARF GTPase activator activity // zinc ion binding // phosphatidylinositol-3,4-bisphosphate binding // inositol 1,3,4,5 tetrakisphosphate binding // metal ion binding // phosphatidylinositol-4,5-bisphosphate bind…	inferred from electronic annotation // inferred from electronic annotation // not recorded // not recorded // not recorded // inferred from electronic annotation // inferred from electronic annotation // not recorded // not recorded // inferred from electronic annotation // inferred from sequence or structural similarity // inferred from electronic annotation // inferred from sequence or structur…	---	---	---	---	---	0.020275274	-1.436788582	-2.2015867	-0.5276995	0.23969053	0.6959967	7.084716	7.748819	8.526092	8.149942	8.621264	8.074279	8.41424	7.546484	7.835903	7.522623	8.320522	7.771271	7.371636
17316043	AK079196	Npr3	natriuretic peptide receptor 3	15 A1|15 5.83 cM	AK079196	Mus musculus adult male urinary bladder cDNA, RIKEN full-length enriched library, clone:9530023J11 product:natriuretic peptide receptor 3, full insert sequence.	Mm.25259	bladder| bone| bone marrow| brain| embryonic tissue| eye| fertilized ovum| heart| intestine| kidney| liver| lung| mammary gland| muscle| pancreas| skin| spinal cord| thymus| zygote| blastocyst| organogenesis| fetus| neonate| juvenile| adult	chr15	-	11839896	11905674	GO:0001501 // GO:0001501 // GO:0002158 // GO:0007193 // GO:0007194 // GO:0007200 // GO:0008217 // GO:0008217 // GO:0030157 // GO:0033688 // GO:0035810 // GO:0048015 // GO:0051000	skeletal system development // skeletal system development // osteoclast proliferation // adenylate cyclase-inhibiting G-protein coupled receptor signaling pathway // negative regulation of adenylate cyclase activity // phospholipase C-activating G-protein coupled receptor signaling pathway // regulation of blood pressure // regulation of blood pressure // pancreatic juice secretion // regulation…	inferred from direct assay // inferred from mutant phenotype // inferred from mutant phenotype // not recorded // not recorded // not recorded // inferred from mutant phenotype // not recorded // not recorded // inferred from mutant phenotype // inferred from mutant phenotype // not recorded // not recorded	GO:0016020 // GO:0016021 // GO:0016020	membrane // integral to membrane // membrane	not recorded // inferred from electronic annotation // inferred from electronic annotation	GO:0008528 // GO:0016941 // GO:0017046 // GO:0042562 // GO:0042803 // GO:0016941 // GO:0016941 // GO:0042562	G-protein coupled peptide receptor activity // natriuretic peptide receptor activity // peptide hormone binding // hormone binding // protein homodimerization activity // natriuretic peptide receptor activity // natriuretic peptide receptor activity // hormone binding	not recorded // not recorded // not recorded // not recorded // not recorded // inferred from electronic annotation // inferred from sequence or structural similarity // inferred from electronic annotation	---	---	---	---	---	0.041872807	-1.876609419	-2.200331	-1.1340933	0.5154194	0.5328761	7.084716	10.78827	10.9128	9.762978	11.08832	10.45751	9.847388	8.985689	10.10566	8.370839	10.93171	9.199992	8.45882
17548388	XR_142125	Gm2545	predicted gene 2545	5 B1|5	XR_142125	PREDICTED: Mus musculus predicted gene 2545 (Gm2545), misc_RNA.	Mm.463772	sympathetic ganglion| neonate	chr5	+	31645001	31646356	GO:0008150	biological_process	no biological data available	GO:0005575	cellular_component	no biological data available	GO:0003674	molecular_function	no biological data available	---	---	---	---	---	0.003603941	-1.188380325	-2.1995533	-0.25025892	0.11377716	0.84148145	7.084716	6.196845	6.060566	6.37687	6.199224	6.160779	6.194901	5.960083	5.895568	5.9906	6.031981	6.079447	5.729955
17309774	AK030616	Fgf14	fibroblast growth factor 14	14 E5|14 66.18 cM	AK030616	Mus musculus adult male pituitary gland cDNA, RIKEN full-length enriched library, clone:5330438M10 product:fibroblast growth factor 14, full insert sequence.	Mm.206362	brain| embryonic tissue| eye| nasopharynx| pancreas| pituitary gland| prostate| spinal cord| sympathetic ganglion| testis| thymus| organogenesis| fetus| neonate| juvenile| adult	chr14	-	123977907	124677127	GO:0007254 // GO:0007268 // GO:0008344 // GO:0008543 // GO:0010765 // GO:0050905 // GO:0007399	JNK cascade // synaptic transmission // adult locomotory behavior // fibroblast growth factor receptor signaling pathway // positive regulation of sodium ion transport // neuromuscular process // nervous system development	not recorded // inferred from genetic interaction // inferred from genetic interaction // not recorded // inferred from genetic interaction // inferred from genetic interaction // inferred from electronic annotation	GO:0005634 // GO:0005576	nucleus // extracellular region	inferred from electronic annotation // inferred from electronic annotation	GO:0005104 // GO:0008083 // GO:0008201 // GO:0005102 // GO:0008083	fibroblast growth factor receptor binding // growth factor activity // heparin binding // receptor binding // growth factor activity	not recorded // not recorded // not recorded // inferred from electronic annotation // inferred from electronic annotation	---	---	---	---	---	0.007353519	1.560455558	2.713263	0.6214056	0.2290252	1.5604557	7.688839	6.215986	5.641591	6.049874	6.008059	6.130984	6.415833	6.643508	6.267869	6.889777	7.304341	6.480444	6.604824
17453430	AK139231	Limk1	LIM-domain containing, protein kinase	5 G2|5 74.73 cM	AK139231	Mus musculus 7 days neonate cerebellum cDNA, RIKEN full-length enriched library, clone:A730077A22 product:LIM-domain containing, protein kinase, full insert sequence.	Mm.15409	bone| bone marrow| brain| dorsal root ganglion| embryonic tissue| extraembryonic tissue| eye| heart| inner ear| kidney| liver| lung| lymph node| mammary gland| ovary| pancreas| salivary gland| skin| spinal cord| spleen| sympathetic ganglion| testis| thymus| gastrula| organogenesis| fetus| neonate| juvenile| adult	chr5	-	134656039	134688590	GO:0006468 // GO:0006468 // GO:0016310 // GO:0032233 // GO:0045773 // GO:0051444 // GO:0032233 // GO:0051444	protein phosphorylation // protein phosphorylation // phosphorylation // positive regulation of actin filament bundle assembly // positive regulation of axon extension // negative regulation of ubiquitin-protein ligase activity // positive regulation of actin filament bundle assembly // negative regulation of ubiquitin-protein ligase activity	inferred from electronic annotation // not recorded // inferred from electronic annotation // not recorded // inferred from genetic interaction // not recorded // inferred from electronic annotation // inferred from electronic annotation	GO:0005634 // GO:0005634 // GO:0005737 // GO:0005737 // GO:0005794 // GO:0005925 // GO:0043005 // GO:0044295 // GO:0048471 // GO:0005634 // GO:0005737	nucleus // nucleus // cytoplasm // cytoplasm // Golgi apparatus // focal adhesion // neuron projection // axonal growth cone // perinuclear region of cytoplasm // nucleus // cytoplasm	inferred from direct assay // not recorded // inferred from direct assay // not recorded // not recorded // inferred from direct assay // inferred from direct assay // not recorded // not recorded // inferred from electronic annotation // inferred from electronic annotation	GO:0000166 // GO:0004672 // GO:0004674 // GO:0005515 // GO:0005524 // GO:0008270 // GO:0016301 // GO:0016740 // GO:0016772 // GO:0031072 // GO:0046872 // GO:0046982 // GO:0031072	nucleotide binding // protein kinase activity // protein serine/threonine kinase activity // protein binding // ATP binding // zinc ion binding // kinase activity // transferase activity // transferase activity, transferring phosphorus-containing groups // heat shock protein binding // metal ion binding // protein heterodimerization activity // heat shock protein binding	inferred from electronic annotation // inferred from electronic annotation // inferred from electronic annotation // inferred from physical interaction // inferred from electronic annotation // inferred from electronic annotation // inferred from electronic annotation // inferred from electronic annotation // inferred from electronic annotation // not recorded // inferred from electronic annotati…	GenMAPP	G13_Signaling_Pathway	---	---	---	0.00951698	-1.238247213	-2.164056	-0.3027115	0.13988154	0.80759317	8.328597	7.389356	7.41552	7.600089	7.795931	7.505229	7.81983	7.356792	7.432994	7.144058	7.122149	7.357109	7.296584
17231033	AK133965	Atf3	activating transcription factor 3	1 H6|1 96.28 cM	AK133965	Mus musculus 8 days embryo whole body cDNA, RIKEN full-length enriched library, clone:5730581C14 product:activating transcription factor 3, full insert sequence.	Mm.2706	bone| bone marrow| embryonic tissue| extraembryonic tissue| fertilized ovum| heart| intestine| kidney| lung| mammary gland| spleen| testis| tongue| zygote| organogenesis| juvenile| adult	chr1	-	191170296	191183340	GO:0006094 // GO:0006351 // GO:0006355 // GO:0006950 // GO:0008284 // GO:0035914 // GO:0045892 // GO:0008284	gluconeogenesis // transcription, DNA-dependent // regulation of transcription, DNA-dependent // response to stress // positive regulation of cell proliferation // skeletal muscle cell differentiation // negative regulation of transcription, DNA-dependent // positive regulation of cell proliferation	inferred from direct assay // inferred from electronic annotation // inferred from electronic annotation // inferred from direct assay // not recorded // inferred from mutant phenotype // inferred from direct assay // inferred from electronic annotation	GO:0005634 // GO:0005634 // GO:0005730 // GO:0005634	nucleus // nucleus // nucleolus // nucleus	inferred from direct assay // not recorded // not recorded // inferred from electronic annotation	GO:0003677 // GO:0003700 // GO:0042802 // GO:0043565 // GO:0003677 // GO:0042802	DNA binding // sequence-specific DNA binding transcription factor activity // identical protein binding // sequence-specific DNA binding // DNA binding // identical protein binding	inferred from direct assay // inferred from electronic annotation // not recorded // inferred from electronic annotation // inferred from electronic annotation // inferred from electronic annotation	GenMAPP	Smooth_muscle_contraction	---	---	---	0.030899467	-1.534218424	-2.1615326	-0.57712793	0.2669994	0.6517977	8.328597	7.704375	7.92596	7.124237	7.884999	6.793442	7.837102	6.69366	6.962992	7.289749	7.198638	6.993813	6.668496
17252817	AK139743	Mnt	max binding protein	11 B-C|11 45.76 cM	AK139743	Mus musculus 2 cells egg cDNA, RIKEN full-length enriched library, clone:B020014L06 product:max binding protein, full insert sequence.	Mm.3759	brain| embryonic tissue| eye| heart| kidney| lung| mammary gland| muscle| pancreas| skin| spinal cord| spleen| thymus| tongue| cleavage| blastocyst| organogenesis| fetus| juvenile| adult	chr11	+	74830920	74845725	GO:0006351 // GO:0006355 // GO:0007569 // GO:0042981 // GO:0051726 // GO:0006355 // GO:2001234	transcription, DNA-dependent // regulation of transcription, DNA-dependent // cell aging // regulation of apoptotic process // regulation of cell cycle // regulation of transcription, DNA-dependent // negative regulation of apoptotic signaling pathway	inferred from electronic annotation // inferred from mutant phenotype // inferred from mutant phenotype // inferred from mutant phenotype // inferred from mutant phenotype // inferred from electronic annotation // inferred from mutant phenotype	GO:0005634 // GO:0005634	nucleus // nucleus	inferred by curator // inferred from electronic annotation	GO:0003677 // GO:0003682 // GO:0003700 // GO:0005515 // GO:0046983 // GO:0003677	DNA binding // chromatin binding // sequence-specific DNA binding transcription factor activity // protein binding // protein dimerization activity // DNA binding	inferred from direct assay // inferred from direct assay // inferred from mutant phenotype // inferred from physical interaction // inferred from electronic annotation // inferred from electronic annotation	---	---	---	---	---	0.006323438	-1.198039842	-2.1363723	-0.26330948	0.123250745	0.83469665	8.624871	6.983437	7.221731	7.237842	6.985637	7.113174	7.12964	7.033196	6.901197	6.772577	6.601625	6.871185	6.911823
17402361	AK009425	Sec24d	Sec24 related gene family, member D (S. cerevisiae)	3|3 G3	AK009425	Mus musculus adult male tongue cDNA, RIKEN full-length enriched library, clone:2310020L09 product:PROTEIN TRANSPORT PROTEIN SEC24D (SEC24-RELATED PROTEIN D) homolog [Homo sapiens], full insert sequence.	Mm.29293	bone| bone marrow| brain| connective tissue| embryonic tissue| extraembryonic tissue| eye| inner ear| intestine| kidney| liver| lung| mammary gland| nasopharynx| pancreas| prostate| salivary gland| skin| spleen| testis| thymus| tongue| blastocyst| gastrula| organogenesis| fetus| neonate| juvenile| adult	chr3	+	123267496	123365636	GO:0006810 // GO:0015031 // GO:0006886 // GO:0006888	transport // protein transport // intracellular protein transport // ER to Golgi vesicle-mediated transport	inferred from electronic annotation // inferred from electronic annotation // inferred from electronic annotation // inferred from electronic annotation	GO:0005575 // GO:0030127	cellular_component // COPII vesicle coat	no biological data available // inferred from electronic annotation	GO:0003674 // GO:0008270	molecular_function // zinc ion binding	no biological data available // inferred from electronic annotation	---	---	---	---	---	0.024497316	-1.387766702	-2.1350803	-0.494133	0.23143531	0.7205823	8.624871	7.967827	8.286242	7.876286	8.567279	7.960142	8.102169	7.289567	7.763013	7.476019	8.289829	7.626623	7.350094
17353628	AK016341	Spata24	spermatogenesis associated 24	18|18 B3	AK016341	Mus musculus adult male testis cDNA, RIKEN full-length enriched library, clone:4930583E11 product:hypothetical protein, full insert sequence.	Mm.151498	bone marrow| embryonic tissue| eye| lung| lymph node| mammary gland| pancreas| spinal cord| testis| thymus| cleavage| organogenesis| fetus| juvenile| adult	chr18	-	35656689	35662186	GO:0006351 // GO:0006355 // GO:0007275 // GO:0007283 // GO:0030154 // GO:0008150	transcription, DNA-dependent // regulation of transcription, DNA-dependent // multicellular organismal development // spermatogenesis // cell differentiation // biological_process	inferred from electronic annotation // inferred from electronic annotation // inferred from electronic annotation // inferred from electronic annotation // inferred from electronic annotation // no biological data available	GO:0005634 // GO:0005634 // GO:0005737 // GO:0005737 // GO:0005634 // GO:0005654 // GO:0005730 // GO:0005737	nucleus // nucleus // cytoplasm // cytoplasm // nucleus // nucleoplasm // nucleolus // cytoplasm	inferred from direct assay // not recorded // inferred from direct assay // not recorded // inferred from electronic annotation // inferred from electronic annotation // inferred from electronic annotation // inferred from electronic annotation	GO:0003677 // GO:0005515 // GO:0042803 // GO:0003677	DNA binding // protein binding // protein homodimerization activity // DNA binding	inferred from direct assay // inferred from physical interaction // inferred from direct assay // inferred from electronic annotation	---	---	---	---	---	0.007683369	-1.218830668	-2.1323214	-0.28637695	0.1343029	0.82045853	8.624871	6.718423	6.37525	6.65513	6.703648	6.431262	6.607709	6.299601	6.221485	6.451079	6.50146	6.112769	6.186764
17305034	AK141509	Sncg	synuclein, gamma	14 B-C|14 20.81 cM	AK141509	Mus musculus 12 days embryo spinal cord cDNA, RIKEN full-length enriched library, clone:C530045H03 product:synuclein, gamma, full insert sequence.	Mm.282800	bone marrow| brain| dorsal root ganglion| embryonic tissue| epididymis| eye| intestine| kidney| liver| mammary gland| muscle| prostate| spinal cord| sympathetic ganglion| tongue| uterus| blastocyst| organogenesis| fetus| neonate| juvenile| adult	chr14	-	34370274	34374789	GO:0007268 // GO:0008344 // GO:0014059 // GO:0046928 // GO:0050808	synaptic transmission // adult locomotory behavior // regulation of dopamine secretion // regulation of neurotransmitter secretion // synapse organization	inferred from genetic interaction // inferred from genetic interaction // inferred from genetic interaction // inferred from genetic interaction // inferred from genetic interaction	GO:0005737 // GO:0005856 // GO:0005886 // GO:0030424 // GO:0043025 // GO:0043025 // GO:0043679 // GO:0048471 // GO:0005737 // GO:0005815 // GO:0005819 // GO:0048471	cytoplasm // cytoskeleton // plasma membrane // axon // neuronal cell body // neuronal cell body // axon terminus // perinuclear region of cytoplasm // cytoplasm // microtubule organizing center // spindle // perinuclear region of cytoplasm	inferred from direct assay // inferred from electronic annotation // not recorded // inferred from direct assay // inferred from direct assay // not recorded // not recorded // not recorded // inferred from electronic annotation // inferred from electronic annotation // inferred from electronic annotation // inferred from electronic annotation	GO:0043014 // GO:0048487	alpha-tubulin binding // beta-tubulin binding	not recorded // not recorded	---	---	---	---	---	0.04757082	-1.52736127	-2.1500566	-0.7311039	0.34003937	0.654724	8.816535	11.90403	12.1012	11.76362	12.235	11.79066	11.79142	11.15676	11.74971	10.82343	12.10982	11.20434	10.15525
17376167	AK159617	Sirpa	signal-regulatory protein alpha	2 F3|2 63.19 cM	AK159617	Mus musculus osteoclast-like cell cDNA, RIKEN full-length enriched library, clone:I420025L19 product:protein tyrosine phosphatase, non-receptor type substrate 1, full insert sequence.	Mm.1682	blood| bone| bone marrow| brain| dorsal root ganglion| embryonic tissue| extraembryonic tissue| eye| inner ear| joint| kidney| liver| lung| lymph node| mammary gland| muscle| nasopharynx| ovary| pancreas| salivary gland| skin| spleen| testis| thymus| uterus| cleavage| gastrula| fetus| neonate| juvenile| adult	chr2	+	129592835	129632228	GO:0006910 // GO:0006911 // GO:0006928 // GO:0007010 // GO:0007015 // GO:0007160 // GO:0016477 // GO:0050766	phagocytosis, recognition // phagocytosis, engulfment // cellular component movement // cytoskeleton organization // actin filament organization // cell-matrix adhesion // cell migration // positive regulation of phagocytosis	inferred from direct assay // inferred from direct assay // inferred from mutant phenotype // inferred from mutant phenotype // inferred from mutant phenotype // inferred from mutant phenotype // not recorded // inferred from direct assay	GO:0005887 // GO:0016020 // GO:0016021 // GO:0005886	integral to plasma membrane // membrane // integral to membrane // plasma membrane	inferred from direct assay // inferred from electronic annotation // inferred from electronic annotation // traceable author statement	GO:0005515 // GO:0017124 // GO:0045309	protein binding // SH3 domain binding // protein phosphorylated amino acid binding	inferred from physical interaction // inferred from electronic annotation // inferred from physical interaction	---	---	---	---	---	0.020320651	-1.386872959	-2.147388	-0.46809387	0.2179829	0.7210466	8.816535	8.1248	8.813544	8.99072	8.545403	8.483144	8.767429	8.326928	8.499894	7.690632	8.022277	8.272946	8.103796
17488458	AK005006	Zfp36	zinc finger protein 36	7 A3|7 16.72 cM	AK005006	Mus musculus adult male liver cDNA, RIKEN full-length enriched library, clone:1300014N17 product:zinc finger protein 36, full insert sequence.	Mm.389856	bladder| bone| bone marrow| brain| connective tissue| embryonic tissue| extraembryonic tissue| eye| fertilized ovum| inner ear| intestine| joint| kidney| liver| lung| lymph node| mammary gland| salivary gland| skin| spleen| testis| thymus| vagina| zygote| cleavage| blastocyst| organogenesis| fetus| neonate| juvenile| adult	chr7	-	28376784	28379255	GO:0000122 // GO:0000122 // GO:0000288 // GO:0000289 // GO:0006357 // GO:0006402 // GO:0006950 // GO:0007243 // GO:0032680 // GO:0043488 // GO:0045638 // GO:0050728 // GO:0050779 // GO:0060213 // GO:0070935 // GO:0000122 // GO:0000288 // GO:0006402 // GO:0006950 // GO:0032680 // GO:0060213 // GO:0070935 // GO:0006402 // GO:0006402 // GO:0032680 // GO:0035278 // GO:0042594 // GO:0060213 // GO:0060…	negative regulation of transcription from RNA polymerase II promoter // negative regulation of transcription from RNA polymerase II promoter // nuclear-transcribed mRNA catabolic process, deadenylation-dependent decay // nuclear-transcribed mRNA poly(A) tail shortening // regulation of transcription from RNA polymerase II promoter // mRNA catabolic process // response to stress // intracellular p…	inferred from mutant phenotype // not recorded // inferred from direct assay // inferred from direct assay // inferred from genetic interaction // not recorded // not recorded // inferred from direct assay // not recorded // inferred from direct assay // inferred from mutant phenotype // inferred from mutant phenotype // inferred from mutant phenotype // not recorded // not recorded // inferred f…	GO:0005634 // GO:0005634 // GO:0005737 // GO:0005737 // GO:0005829 // GO:0005829 // GO:0010494 // GO:0005634 // GO:0005737 // GO:0005829 // GO:0010494 // GO:0005634 // GO:0005737 // GO:0005829 // GO:0010494	nucleus // nucleus // cytoplasm // cytoplasm // cytosol // cytosol // cytoplasmic stress granule // nucleus // cytoplasm // cytosol // cytoplasmic stress granule // nucleus // cytoplasm // cytosol // cytoplasmic stress granule	inferred from direct assay // not recorded // inferred from direct assay // not recorded // inferred from direct assay // not recorded // not recorded // inferred from electronic annotation // inferred from electronic annotation // inferred from electronic annotation // inferred from electronic annotation // inferred from sequence or structural similarity // inferred from sequence or structural s…	GO:0003677 // GO:0003729 // GO:0003729 // GO:0017091 // GO:0017091 // GO:0019901 // GO:0019957 // GO:0035925 // GO:0046872 // GO:0071889 // GO:0003729 // GO:0017091 // GO:0019901 // GO:0019957 // GO:0071889 // GO:0003729 // GO:0005515 // GO:0071889	DNA binding // mRNA binding // mRNA binding // AU-rich element binding // AU-rich element binding // protein kinase binding // C-C chemokine binding // mRNA 3'-UTR AU-rich region binding // metal ion binding // 14-3-3 protein binding // mRNA binding // AU-rich element binding // protein kinase binding // C-C chemokine binding // 14-3-3 protein binding // mRNA binding // protein binding // 14-3-3 …	inferred from electronic annotation // inferred from direct assay // not recorded // inferred from direct assay // not recorded // not recorded // not recorded // inferred from direct assay // inferred from electronic annotation // not recorded // inferred from electronic annotation // inferred from electronic annotation // inferred from electronic annotation // inferred from electronic annotatio…	---	---	---	---	---	0.030613443	-1.433384952	-2.1464314	-0.55669403	0.25935793	0.69764936	8.816535	9.560492	9.916717	9.812689	9.293281	9.527504	9.904828	9.087934	9.593078	8.327061	9.252676	9.472325	8.94227
17526695	AK006371	Nnmt	nicotinamide N-methyltransferase	9 A5.3|9 26.45 cM	AK006371	Mus musculus adult male testis cDNA, RIKEN full-length enriched library, clone:1700026B06 product:nicotinamide N-methyltransferase, full insert sequence.	Mm.458542	embryonic tissue| joint| liver| mammary gland| prostate| testis| thymus| uterus| fetus| juvenile| adult	chr9	-	48591877	48605153	GO:0032259	methylation	inferred from electronic annotation	GO:0005737	cytoplasm	inferred from electronic annotation	GO:0008112 // GO:0008168 // GO:0016740	nicotinamide N-methyltransferase activity // methyltransferase activity // transferase activity	inferred from electronic annotation // inferred from electronic annotation // inferred from electronic annotation	---	---	---	---	---	0.03120885	-1.541904658	-2.1429126	-0.66440153	0.31004602	0.64854854	8.816535	6.883272	6.930787	6.652044	7.76439	7.127935	7.22354	6.218477	6.484321	6.525311	7.369616	6.074296	5.923537
17269595	AF316999	Dhx58	DEXH (Asp-Glu-X-His) box polypeptide 58	11 D|11 63.52 cM	AF316999	Mus musculus D11lgp2 mRNA, complete cds.	Mm.271830	bone| bone marrow| brain| connective tissue| embryonic tissue| extraembryonic tissue| eye| inner ear| kidney| liver| lung| mammary gland| pancreas| pituitary gland| spleen| testis| thymus| blastocyst| fetus| neonate| juvenile| adult	chr11	-	100694704	100704271	GO:0009615 // GO:0032480 // GO:0032480 // GO:0032481 // GO:0039534 // GO:0039536 // GO:0039536 // GO:0045087 // GO:0045088 // GO:0045824 // GO:0045824 // GO:0051607 // GO:1900245 // GO:1900246 // GO:0039534 // GO:0039534 // GO:0045088	response to virus // negative regulation of type I interferon production // negative regulation of type I interferon production // positive regulation of type I interferon production // negative regulation of MDA-5 signaling pathway // negative regulation of RIG-I signaling pathway // negative regulation of RIG-I signaling pathway // innate immune response // regulation of innate immune response …	inferred from mutant phenotype // inferred from mutant phenotype // not recorded // inferred from mutant phenotype // not recorded // inferred from mutant phenotype // not recorded // inferred from electronic annotation // not recorded // inferred from mutant phenotype // not recorded // inferred from electronic annotation // inferred from mutant phenotype // inferred from mutant phenotype // inf…	GO:0005737 // GO:0005737 // GO:0005737	cytoplasm // cytoplasm // cytoplasm	inferred from direct assay // not recorded // inferred from electronic annotation	GO:0000166 // GO:0003676 // GO:0003677 // GO:0003723 // GO:0003725 // GO:0003725 // GO:0003727 // GO:0004386 // GO:0005524 // GO:0008270 // GO:0016787 // GO:0016817 // GO:0046872 // GO:0003725 // GO:0003725 // GO:0003727 // GO:0003727 // GO:0008270 // GO:0008270	nucleotide binding // nucleic acid binding // DNA binding // RNA binding // double-stranded RNA binding // double-stranded RNA binding // single-stranded RNA binding // helicase activity // ATP binding // zinc ion binding // hydrolase activity // hydrolase activity, acting on acid anhydrides // metal ion binding // double-stranded RNA binding // double-stranded RNA binding // single-stranded RNA …	inferred from electronic annotation // inferred from electronic annotation // inferred from electronic annotation // inferred from electronic annotation // inferred from direct assay // not recorded // not recorded // inferred from electronic annotation // inferred from electronic annotation // not recorded // inferred from electronic annotation // inferred from electronic annotation // inferred …	---	---	---	---	---	0.012549317	-1.24096556	-2.0982237	-0.31665802	0.15091719	0.8058241	9.080411	6.570297	6.457927	6.854422	6.776086	6.591298	6.763605	6.250529	6.599776	6.148299	6.187136	6.597626	6.33032
17456934	AK031718	Mest	mesoderm specific transcript	6 B1|6 12.53 cM	AK031718	Mus musculus 13 days embryo male testis cDNA, RIKEN full-length enriched library, clone:6030496L03 product:mesoderm specific transcript, full insert sequence.	Mm.335639	bone| brain| connective tissue| dorsal root ganglion| embryonic tissue| epididymis| extraembryonic tissue| eye| fertilized ovum| heart| inner ear| joint| kidney| liver| lung| mammary gland| molar| muscle| nasopharynx| ovary| pancreas| pineal gland| pituitary gland| skin| spinal cord| spleen| stomach| testis| thymus| uterus|oocyte| unfertilized ovum| zygote| cleavage| blastocyst| gastrula| organog…	chr6	+	30723547	30748466	GO:0010883 // GO:0032526 // GO:0008152	regulation of lipid storage // response to retinoic acid // metabolic process	inferred from mutant phenotype // inferred from direct assay // inferred from electronic annotation	GO:0005783 // GO:0016020 // GO:0016021 // GO:0005783 // GO:0005789	endoplasmic reticulum // membrane // integral to membrane // endoplasmic reticulum // endoplasmic reticulum membrane	inferred from direct assay // inferred from electronic annotation // inferred from electronic annotation // inferred from electronic annotation // inferred from electronic annotation	GO:0003824 // GO:0016787	catalytic activity // hydrolase activity	inferred from electronic annotation // inferred from electronic annotation	---	---	---	---	---	0.045595772	-2.086513899	-2.1090877	-1.2166286	0.5768506	0.47926828	9.144811	8.746553	10.00132	9.1146	8.574157	8.646299	7.552425	7.05739	8.147359	6.905065	9.287857	7.469361	6.468552
17231859	AK087525	Ifngr1	interferon gamma receptor 1	10 A3|10 8.49 cM	AK087525	Mus musculus 0 day neonate eyeball cDNA, RIKEN full-length enriched library, clone:E130311K10 product:interferon gamma receptor, full insert sequence.	Mm.549	bladder| blood| bone| bone marrow| brain| connective tissue| embryonic tissue| epididymis| extraembryonic tissue| eye| heart| inner ear| intestine| joint| kidney| lung| lymph node| mammary gland| nasopharynx| ovary| pancreas| pituitary gland| salivary gland| skin| spleen| stomach| sympathetic ganglion| testis| thymus| thyroid| uterus| blastocyst| organogenesis| fetus| neonate| juvenile| adult	chr10	+	19591949	19610229	---	---	---	GO:0005783 // GO:0014069 // GO:0016020 // GO:0016021 // GO:0030425 // GO:0031982	endoplasmic reticulum // postsynaptic density // membrane // integral to membrane // dendrite // vesicle	not recorded // not recorded // inferred from electronic annotation // inferred from electronic annotation // not recorded // not recorded	GO:0019955	cytokine binding	inferred from electronic annotation	---	---	---	---	---	0.024278114	-1.367502906	-2.1076424	-0.46667385	0.22141984	0.7312598	9.144811	9.922873	10.57894	10.42023	10.53497	10.14609	10.28951	9.763514	10.05965	9.308134	10.2323	10.08367	9.645301
17547640	BC079576	Nol11	nucleolar protein 11	11 E1|11	BC079576	Mus musculus nucleolar protein 11, mRNA (cDNA clone IMAGE:5687582).	Mm.294617	bladder| blood| bone| bone marrow| brain| dorsal root ganglion| embryonic tissue| extraembryonic tissue| eye| heart| inner ear| intestine| kidney| lung| lymph node| mammary gland| molar| nasopharynx| oviduct| pancreas| pituitary gland| prostate| skin| testis| thymus| uterus| vagina| cleavage| morula| blastocyst| egg cylinder| gastrula| organogenesis| fetus| neonate| juvenile| adult	chr11	-	107171900	107172626	GO:0008150 // GO:0030490 // GO:1901838	biological_process // maturation of SSU-rRNA // positive regulation of transcription of nuclear large rRNA transcript from RNA polymerase I promoter	no biological data available // inferred from sequence or structural similarity // inferred from sequence or structural similarity	GO:0005634 // GO:0005730 // GO:0005730 // GO:0005730 // GO:0034455	nucleus // nucleolus // nucleolus // nucleolus // t-UTP complex	inferred from electronic annotation // not recorded // inferred from electronic annotation // inferred from sequence or structural similarity // inferred from sequence or structural similarity	GO:0003674	molecular_function	no biological data available	---	---	---	---	---	0.006179797	-1.183448164	-2.0906675	-0.24561071	0.11747957	0.84498847	9.234561	6.24719	6.063771	6.136504	6.250696	6.260349	6.33889	6.082331	5.992073	5.80055	6.071937	6.081417	5.795428
17237715	BC042584	Gns	glucosamine (N-acetyl)-6-sulfatase	10 D2|10	BC042584	Mus musculus, Similar to glucosamine (N-acetyl)-6-sulfatase (Sanfilippo disease IIID), clone IMAGE:5355468, mRNA.	Mm.207683	adipose tissue| bladder| blood| bone| bone marrow| brain| dorsal root ganglion| embryonic tissue| epididymis| extraembryonic tissue| eye| fertilized ovum| heart| inner ear| intestine| joint| kidney| liver| lung| mammary gland| muscle| nasopharynx| ovary| oviduct| pancreas| pituitary gland| salivary gland| skin| spinal cord| spleen| stomach| sympathetic ganglion| testis| thymus| thyroid| vagina| z…	chr10	+	121365090	121397245	GO:0008152 // GO:0030203 // GO:0042340	metabolic process // glycosaminoglycan metabolic process // keratan sulfate catabolic process	inferred from electronic annotation // inferred from electronic annotation // not recorded	GO:0005764 // GO:0005764	lysosome // lysosome	not recorded // inferred from electronic annotation	GO:0003824 // GO:0005539 // GO:0008449 // GO:0008484 // GO:0016787 // GO:0043199 // GO:0046872 // GO:0008449 // GO:0008484 // GO:0008484	catalytic activity // glycosaminoglycan binding // N-acetylglucosamine-6-sulfatase activity // sulfuric ester hydrolase activity // hydrolase activity // sulfate binding // metal ion binding // N-acetylglucosamine-6-sulfatase activity // sulfuric ester hydrolase activity // sulfuric ester hydrolase activity	inferred from electronic annotation // not recorded // not recorded // not recorded // inferred from electronic annotation // not recorded // inferred from electronic annotation // inferred from electronic annotation // inferred from electronic annotation // ---	---	---	---	---	---	0.004777451	-1.154641047	-2.0880778	-0.21040916	0.10076692	0.86607003	9.234561	10.25601	10.31054	10.3082	10.41517	10.28963	10.36191	10.11118	10.25822	10.02269	10.24971	10.0414	9.995806
17295796	AK046259	Pik3r1	phosphatidylinositol 3-kinase, regulatory subunit, polypeptide 1 (p85 alpha)	13 D1|13 53.92 cM	AK046259	Mus musculus adult male corpora quadrigemina cDNA, RIKEN full-length enriched library, clone:B230362H01 product:phosphatidylinositol 3-kinase, regulatory subunit, polypeptide 1 (p85 alpha), full insert sequence.	Mm.259333	bladder| blood| bone| bone marrow| brain| embryonic tissue| extraembryonic tissue| eye| fertilized ovum| heart| inner ear| intestine| kidney| liver| lung| lymph node| mammary gland| nasopharynx| ovary| pancreas| pineal gland| pituitary gland| prostate| salivary gland| skin| spinal cord| spleen| thymus| turbinate| unfertilized ovum| zygote| cleavage| blastocyst| organogenesis| fetus| neonate| juve…	chr13	-	101680761	101768217	GO:0001934 // GO:0001953 // GO:0006006 // GO:0006468 // GO:0007165 // GO:0008286 // GO:0010459 // GO:0010628 // GO:0010656 // GO:0014065 // GO:0016310 // GO:0022408 // GO:0030183 // GO:0030335 // GO:0030335 // GO:0032868 // GO:0034644 // GO:0034644 // GO:0043065 // GO:0043065 // GO:0043066 // GO:0043066 // GO:0043551 // GO:0045663 // GO:0045671 // GO:0045776 // GO:0045861 // GO:0045944 // GO:0048…	positive regulation of protein phosphorylation // negative regulation of cell-matrix adhesion // glucose metabolic process // protein phosphorylation // signal transduction // insulin receptor signaling pathway // negative regulation of heart rate // positive regulation of gene expression // negative regulation of muscle cell apoptotic process // phosphatidylinositol 3-kinase cascade // phosphory…	not recorded // inferred from genetic interaction // not recorded // inferred from direct assay // inferred from electronic annotation // not recorded // not recorded // not recorded // not recorded // not recorded // inferred from electronic annotation // not recorded // inferred from mutant phenotype // inferred from genetic interaction // not recorded // not recorded // inferred from genetic i…	GO:0005622 // GO:0005634 // GO:0005737 // GO:0005829 // GO:0005886 // GO:0005942 // GO:0005942 // GO:0016020 // GO:0016020 // GO:0043005 // GO:0043234 // GO:0005942 // GO:0005943	intracellular // nucleus // cytoplasm // cytosol // plasma membrane // phosphatidylinositol 3-kinase complex // phosphatidylinositol 3-kinase complex // membrane // membrane // neuron projection // protein complex // phosphatidylinositol 3-kinase complex // 1-phosphatidylinositol-4-phosphate 3-kinase, class IA complex	inferred from electronic annotation // not recorded // inferred from direct assay // inferred from direct assay // not recorded // not recorded // traceable author statement // inferred from direct assay // not recorded // not recorded // not recorded // inferred from electronic annotation // inferred from sequence or structural similarity	GO:0005102 // GO:0005158 // GO:0005159 // GO:0005161 // GO:0005168 // GO:0005515 // GO:0005516 // GO:0008022 // GO:0016301 // GO:0016303 // GO:0016303 // GO:0019901 // GO:0019903 // GO:0019904 // GO:0030331 // GO:0030971 // GO:0031625 // GO:0035014 // GO:0043125 // GO:0043548 // GO:0043559 // GO:0043560 // GO:0043560 // GO:0046935 // GO:0051117 // GO:0051219 // GO:0005158 // GO:0005158 // GO:0005…	receptor binding // insulin receptor binding // insulin-like growth factor receptor binding // platelet-derived growth factor receptor binding // neurotrophin TRKA receptor binding // protein binding // calmodulin binding // protein C-terminus binding // kinase activity // 1-phosphatidylinositol-3-kinase activity // 1-phosphatidylinositol-3-kinase activity // protein kinase binding // protein pho…	not recorded // not recorded // not recorded // not recorded // not recorded // inferred from physical interaction // not recorded // not recorded // inferred from electronic annotation // not recorded // traceable author statement // not recorded // not recorded // not recorded // not recorded // not recorded // not recorded // inferred from electronic annotation // not recorded // not recorded …	---	---	---	---	---	0.032078996	-1.419802031	-2.087321	-0.47330475	0.22675225	0.7043235	9.234561	9.912587	10.41228	10.11372	10.79169	10.74497	10.86581	9.857005	10.0877	10.00482	10.32826	9.912762	9.810683
17514515	AK148467	Mmp3	matrix metallopeptidase 3	9 A1|9 2.46 cM	AK148467	Mus musculus adult pancreas islet cells cDNA, RIKEN full-length enriched library, clone:C820005O10 product:matrix metalloproteinase 3, full insert sequence.	Mm.4993	bone| connective tissue| intestine| joint| lung| mammary gland| oviduct| pancreas| juvenile| adult	chr9	+	7445822	7455975	GO:0006508 // GO:0030334 // GO:0030574 // GO:0071230	proteolysis // regulation of cell migration // collagen catabolic process // cellular response to amino acid stimulus	inferred from electronic annotation // inferred from mutant phenotype // inferred from electronic annotation // inferred from direct assay	GO:0005576 // GO:0005578 // GO:0005615 // GO:0005634 // GO:0030425 // GO:0031012 // GO:0043231 // GO:0043234 // GO:0044297 // GO:0005576 // GO:0043231	extracellular region // proteinaceous extracellular matrix // extracellular space // nucleus // dendrite // extracellular matrix // intracellular membrane-bounded organelle // protein complex // cell body // extracellular region // intracellular membrane-bounded organelle	inferred from electronic annotation // inferred from electronic annotation // not recorded // not recorded // not recorded // inferred from electronic annotation // not recorded // not recorded // not recorded // traceable author statement // inferred from electronic annotation	GO:0004222 // GO:0005509 // GO:0008233 // GO:0008237 // GO:0008270 // GO:0016787 // GO:0032403 // GO:0046872	metalloendopeptidase activity // calcium ion binding // peptidase activity // metallopeptidase activity // zinc ion binding // hydrolase activity // protein complex binding // metal ion binding	inferred from electronic annotation // inferred from electronic annotation // inferred from electronic annotation // inferred from electronic annotation // inferred from electronic annotation // inferred from electronic annotation // not recorded // inferred from electronic annotation	GenMAPP	Matrix_Metalloproteinases	---	---	---	0.037760832	-1.866302464	-2.1158032	-0.8346176	0.39446846	0.5358189	9.276391	7.182348	7.332187	7.004428	8.859175	7.555103	7.674839	6.190091	7.024374	6.981372	7.576163	6.577849	6.250521
17493949	BC022108	Folr2	folate receptor 2 (fetal)	7 E3|7	BC022108	Mus musculus folate receptor 2 (fetal), mRNA (cDNA clone MGC:36142 IMAGE:5102303), complete cds.	Mm.439666	bladder| bone marrow| eye| liver| mammary gland| pancreas| thymus| fetus| juvenile| adult	chr7	-	101839988	101845331	GO:0006620 // GO:0015884 // GO:0055085	posttranslational protein targeting to membrane // folic acid transport // transmembrane transport	traceable author statement // traceable author statement // traceable author statement	GO:0005886 // GO:0016020 // GO:0031225	plasma membrane // membrane // anchored to membrane	inferred from electronic annotation // inferred from electronic annotation // inferred from electronic annotation	GO:0005542 // GO:0008517 // GO:0005542	folic acid binding // folic acid transporter activity // folic acid binding	traceable author statement // traceable author statement // inferred from electronic annotation	---	---	---	---	---	0.045333983	-1.918460063	-2.0804477	-0.818295	0.3933264	0.52125144	9.7880945	7.476385	8.294608	7.205631	9.192134	7.446149	7.973271	6.642332	7.629365	7.397141	7.428078	6.744072	6.837416
17528395	AK155147	Aph1c	anterior pharynx defective 1c homolog (C. elegans)	9 C|9	AK155147	Mus musculus NOD-derived CD11c +ve dendritic cells cDNA, RIKEN full-length enriched library, clone:F630204B15 product:Putative gamma-secretase subunit APH-1C, full insert sequence.	Mm.284229	blood| brain| embryonic tissue| extraembryonic tissue| eye| kidney| liver| skin| spleen| testis| thymus| blastocyst| fetus| neonate| juvenile| adult	chr9	-	66814994	66834726	GO:0001656 // GO:0007219 // GO:0016485 // GO:0016485 // GO:0043085 // GO:0016485 // GO:0016485	metanephros development // Notch signaling pathway // protein processing // protein processing // positive regulation of catalytic activity // protein processing // protein processing	inferred from mutant phenotype // inferred from electronic annotation // inferred from genetic interaction // not recorded // inferred from electronic annotation // inferred from electronic annotation // ---	GO:0016020 // GO:0016021 // GO:0005886 // GO:0016021 // GO:0016021	membrane // integral to membrane // plasma membrane // integral to membrane // integral to membrane	inferred from electronic annotation // not recorded // traceable author statement // inferred from electronic annotation // ---	GO:0004175 // GO:0008233 // GO:0008233	endopeptidase activity // peptidase activity // peptidase activity	inferred from genetic interaction // not recorded // ---	---	---	---	---	---	0.021687346	-1.30575204	-2.0763521	-0.39801168	0.19168796	0.7658421	9.7880945	6.912272	7.173598	7.475312	7.299486	7.005761	7.169823	6.777233	6.841824	6.461589	7.275911	6.529607	6.762015
17249301	AF410792	Col23a1	collagen, type XXIII, alpha 1	11 B1.3|11	AF410792	Mus musculus alpha 1 type XXIII collagen mRNA, complete cds.	Mm.154093	bone| brain| embryonic tissue| eye| inner ear| lung| mammary gland| nasopharynx| ovary| prostate| spleen| testis|oocyte| morula| blastocyst| gastrula| organogenesis| fetus| neonate| juvenile| adult	chr11	+	51289920	51583925	GO:0070207	protein homotrimerization	not recorded	GO:0005581 // GO:0005615 // GO:0005886 // GO:0009986 // GO:0016020 // GO:0016021 // GO:0005576 // GO:0005886	collagen // extracellular space // plasma membrane // cell surface // membrane // integral to membrane // extracellular region // plasma membrane	inferred from electronic annotation // not recorded // inferred from electronic annotation // not recorded // inferred from electronic annotation // inferred from electronic annotation // traceable author statement // traceable author statement	GO:0008201 // GO:0042803	heparin binding // protein homodimerization activity	not recorded // not recorded	---	---	---	---	---	0.013340272	-1.181615486	-2.074621	-0.23397112	0.11277777	0.84629905	9.7880945	6.613466	6.5952	6.553189	6.953125	6.75581	6.82085	6.43458	6.469987	6.487985	6.469467	6.518191	6.507597
17462145	AK078806	8430408G22Rik	RIKEN cDNA 8430408G22 gene	6 E3|6	AK078806	Mus musculus 16 days embryo lung cDNA, RIKEN full-length enriched library, clone:8430408G22 product:weakly similar to DEPP (SIMILAR TO DECIDUAL PROTEIN INDUCED BY PROGESTERONE) [Homo sapiens], full insert sequence.	Mm.38231	bladder| bone| bone marrow| brain| embryonic tissue| extraembryonic tissue| heart| inner ear| intestine| kidney| liver| lung| mammary gland| oviduct| pancreas| salivary gland| skin| spinal cord| spleen| thymus| tongue| organogenesis| fetus| neonate| juvenile| adult	chr6	+	116650684	116652847	GO:0008150	biological_process	no biological data available	GO:0005739 // GO:0005739 // GO:0005739	mitochondrion // mitochondrion // mitochondrion	inferred from direct assay // not recorded // inferred from electronic annotation	GO:0003674	molecular_function	no biological data available	---	---	---	---	---	0.053450366	-1.955982644	-2.074205	-1.2672424	0.61095333	0.511252	9.7880945	8.346828	9.503542	8.281407	9.200356	9.183518	10.16788	6.876396	6.518171	8.315713	9.847141	7.772082	7.750574
17549662	AK005165	Rnf220	ring finger protein 220	4|4 D1	AK005165	Mus musculus adult male cerebellum cDNA, RIKEN full-length enriched library, clone:1500005M21 product:similar to HSPC246 [Homo sapiens], full insert sequence.	Mm.318331	bladder| bone| bone marrow| brain| dorsal root ganglion| embryonic tissue| epididymis| extraembryonic tissue| eye| fertilized ovum| heart| inner ear| intestine| joint| kidney| liver| lung| mammary gland| muscle| olfactory mucosa| ovary| pancreas| pineal gland| pituitary gland| skin| spinal cord| spleen| sympathetic ganglion| testis| thymus|oocyte| unfertilized ovum| zygote| cleavage| morula| blas…	gi377835101	+	1	770	GO:0016567 // GO:0051865 // GO:0016567	protein ubiquitination // protein autoubiquitination // protein ubiquitination	inferred from direct assay // inferred from direct assay // inferred from electronic annotation	GO:0005737 // GO:0005737	cytoplasm // cytoplasm	inferred from direct assay // inferred from electronic annotation	GO:0004842 // GO:0005515 // GO:0008270 // GO:0016874 // GO:0046872	ubiquitin-protein ligase activity // protein binding // zinc ion binding // ligase activity // metal ion binding	inferred from direct assay // inferred from physical interaction // inferred from electronic annotation // inferred from electronic annotation // inferred from electronic annotation	---	---	---	---	---	0.007244739	-1.197343357	-2.073332	-0.26065826	0.1257195	0.83518237	9.7880945	6.810486	6.79685	6.577811	6.598434	6.572217	6.842678	6.509199	6.48174	6.657957	6.384048	6.282534	6.319045
17295718	AK039084	Cdk7	cyclin-dependent kinase 7	13 D1|13 53.23 cM	AK039084	Mus musculus adult male hypothalamus cDNA, RIKEN full-length enriched library, clone:A230093O07 product:cyclin-dependent kinase 7 (homolog of Xenopus MO15 cdk-activating kinase), full insert sequence.	Mm.259718	adipose tissue| bone| bone marrow| brain| connective tissue| dorsal root ganglion| embryonic tissue| extraembryonic tissue| eye| heart| inner ear| intestine| kidney| liver| lung| lymph node| mammary gland| molar| ovary| pancreas| pituitary gland| prostate| salivary gland| skin| spleen| stomach| testis| thymus| uterus|oocyte| unfertilized ovum| blastocyst| gastrula| organogenesis| fetus| neonate| …	chr13	-	100697024	100730942	GO:0006281 // GO:0006351 // GO:0006355 // GO:0006366 // GO:0006468 // GO:0006468 // GO:0006468 // GO:0006468 // GO:0006974 // GO:0007049 // GO:0016310 // GO:0045944 // GO:0051301 // GO:0006366 // GO:0006366 // GO:0007049 // GO:0016310 // GO:0045944	DNA repair // transcription, DNA-dependent // regulation of transcription, DNA-dependent // transcription from RNA polymerase II promoter // protein phosphorylation // protein phosphorylation // protein phosphorylation // protein phosphorylation // response to DNA damage stimulus // cell cycle // phosphorylation // positive regulation of transcription from RNA polymerase II promoter // cell divis…	inferred from electronic annotation // inferred from electronic annotation // inferred from electronic annotation // not recorded // inferred from direct assay // inferred from electronic annotation // not recorded // inferred from sequence or structural similarity // inferred from electronic annotation // inferred from sequence or structural similarity // inferred from direct assay // not record…	GO:0005634 // GO:0005634 // GO:0005675 // GO:0005737 // GO:0005739 // GO:0005829 // GO:0005856 // GO:0016020 // GO:0005634 // GO:0005634 // GO:0005675 // GO:0005675 // GO:0005737 // GO:0048471	nucleus // nucleus // holo TFIIH complex // cytoplasm // mitochondrion // cytosol // cytoskeleton // membrane // nucleus // nucleus // holo TFIIH complex // holo TFIIH complex // cytoplasm // perinuclear region of cytoplasm	inferred from direct assay // not recorded // not recorded // not recorded // not recorded // not recorded // not recorded // not recorded // --- // inferred from electronic annotation // inferred from electronic annotation // inferred from sequence or structural similarity // inferred from electronic annotation // inferred from electronic annotation	GO:0000166 // GO:0004672 // GO:0004672 // GO:0004674 // GO:0004693 // GO:0004693 // GO:0005515 // GO:0005524 // GO:0008022 // GO:0008094 // GO:0008353 // GO:0016301 // GO:0016740 // GO:0016772 // GO:0032403 // GO:0004672 // GO:0004693 // GO:0008022 // GO:0008094 // GO:0008094 // GO:0008353 // GO:0008353 // GO:0016301	nucleotide binding // protein kinase activity // protein kinase activity // protein serine/threonine kinase activity // cyclin-dependent protein serine/threonine kinase activity // cyclin-dependent protein serine/threonine kinase activity // protein binding // ATP binding // protein C-terminus binding // DNA-dependent ATPase activity // RNA polymerase II carboxy-terminal domain kinase activity //…	inferred from electronic annotation // inferred from direct assay // not recorded // inferred from electronic annotation // not recorded // inferred from sequence or structural similarity // inferred from physical interaction // inferred from electronic annotation // not recorded // not recorded // not recorded // inferred from direct assay // inferred from electronic annotation // inferred from …	GenMAPP // GenMAPP	G1_to_S_cell_cycle_Reactome // RNA_transcription_Reactome	---	---	---	0.002156512	-1.150365049	-2.0711634	-0.20207024	0.09756364	0.8692892	9.7880945	7.352249	7.521314	7.452057	7.531526	7.32678	7.4737	7.126033	7.298201	7.274667	7.348297	7.241388	7.156619
17501188	ENSMUST00000161681	Gm15758	predicted gene 15758	---	ENSMUST00000161681	havana:lincRNA chromosome:GRCm38:8:54708987:54710381:1 gene:ENSMUSG00000089719 gene_biotype:lincRNA transcript_biotype:lincRNA	Mm.329276	---	chr8	+	54708987	54710381	---	---	---	---	---	---	---	---	---	---	---	---	---	---	0.020129001	-1.316238018	-2.068918	-0.39067554	0.18883085	0.759741	9.7880945	8.252727	7.773086	7.977915	8.55122	8.154619	8.253368	7.541137	7.66957	7.693454	8.179077	7.72273	7.812916
17447365	AK008764	Htra3	HtrA serine peptidase 3	5|5 B1	AK008764	Mus musculus adult male stomach cDNA, RIKEN full-length enriched library, clone:2210021K23 product:PROBABLE SERINE PROTEASE HTRA3 PRECURSOR (EC 3.4.21.-) (TOLL- ASSOCIATED SERINE PROTEASE) homolog [Mus musculus], full insert sequence.	Mm.274255	bladder| blood| bone| brain| embryonic tissue| extraembryonic tissue| eye| heart| inner ear| intestine| kidney| lung| mammary gland| muscle| ovary| pancreas| pineal gland| skin| stomach| testis| thyroid| uterus| organogenesis| fetus| neonate| juvenile| adult	chr5	-	35652033	35679782	GO:0001558 // GO:0006508 // GO:0006508 // GO:0030512 // GO:0030514 // GO:0006508	regulation of cell growth // proteolysis // proteolysis // negative regulation of transforming growth factor beta receptor signaling pathway // negative regulation of BMP signaling pathway // proteolysis	inferred from electronic annotation // inferred from direct assay // not recorded // inferred from direct assay // inferred from direct assay // inferred from electronic annotation	GO:0005576	extracellular region	inferred from electronic annotation	GO:0003824 // GO:0004175 // GO:0004252 // GO:0005515 // GO:0005520 // GO:0008233 // GO:0008236 // GO:0008236 // GO:0016787 // GO:0004175 // GO:0008236	catalytic activity // endopeptidase activity // serine-type endopeptidase activity // protein binding // insulin-like growth factor binding // peptidase activity // serine-type peptidase activity // serine-type peptidase activity // hydrolase activity // endopeptidase activity // serine-type peptidase activity	inferred from electronic annotation // not recorded // inferred from electronic annotation // inferred from physical interaction // inferred from electronic annotation // inferred from electronic annotation // inferred from direct assay // not recorded // inferred from electronic annotation // inferred from electronic annotation // inferred from electronic annotation	---	---	---	---	---	0.044259226	-1.476646331	-2.0572033	-0.6484299	0.3151997	0.6772102	10.305041	9.278597	9.384643	8.739454	9.522506	9.10997	8.965476	8.338584	8.635427	8.601459	9.559605	7.876935	8.098053
17304794	AK005505	Hacl1	2-hydroxyacyl-CoA lyase 1	14 B|14	AK005505	Mus musculus adult female placenta cDNA, RIKEN full-length enriched library, clone:1600020H07 product:2-hydroxyphytanoyl-CoA lyase, full insert sequence.	Mm.38887	bone marrow| brain| connective tissue| embryonic tissue| epididymis| extraembryonic tissue| eye| joint| kidney| liver| lung| mammary gland| molar| muscle| nasopharynx| skin| spleen| stomach| testis| thymus| blastocyst| gastrula| organogenesis| fetus| neonate| juvenile| adult	chr14	-	31607226	31640965	GO:0001561 // GO:0006629 // GO:0051259 // GO:0001561 // GO:0001561 // GO:0006631 // GO:0051259	fatty acid alpha-oxidation // lipid metabolic process // protein oligomerization // fatty acid alpha-oxidation // fatty acid alpha-oxidation // fatty acid metabolic process // protein oligomerization	not recorded // inferred from direct assay // not recorded // inferred from electronic annotation // inferred from sequence or structural similarity // inferred from electronic annotation // inferred from electronic annotation	GO:0005777 // GO:0005777 // GO:0005777 // GO:0005777	peroxisome // peroxisome // peroxisome // peroxisome	not recorded // traceable author statement // inferred from electronic annotation // inferred from sequence or structural similarity	GO:0000287 // GO:0003824 // GO:0005102 // GO:0016829 // GO:0016830 // GO:0030976 // GO:0042802 // GO:0046872 // GO:0048037 // GO:0005102 // GO:0016829 // GO:0016830 // GO:0016830 // GO:0030976 // GO:0030976 // GO:0042802 // GO:0048037	magnesium ion binding // catalytic activity // receptor binding // lyase activity // carbon-carbon lyase activity // thiamine pyrophosphate binding // identical protein binding // metal ion binding // cofactor binding // receptor binding // lyase activity // carbon-carbon lyase activity // carbon-carbon lyase activity // thiamine pyrophosphate binding // thiamine pyrophosphate binding // identica…	inferred from electronic annotation // inferred from electronic annotation // not recorded // inferred from direct assay // not recorded // not recorded // not recorded // inferred from electronic annotation // not recorded // inferred from electronic annotation // inferred from electronic annotation // inferred from electronic annotation // inferred from sequence or structural similarity // infe…	---	---	---	---	---	0.008421511	1.580865119	2.639927	0.6480408	0.24547678	1.5808653	10.372395	8.290512	7.583873	7.711703	8.300486	8.120015	8.262531	8.773834	8.430582	9.304993	8.860457	8.331273	8.456225
17255260	BC042642	Col1a1	collagen, type I, alpha 1	11 D|11 59.01 cM	BC042642	Mus musculus collagen, type I, alpha 1, mRNA (cDNA clone IMAGE:4036918), **** WARNING: chimeric clone ****.	Mm.277735	adipose tissue| bone| bone marrow| brain| connective tissue| dorsal root ganglion| embryonic tissue| extraembryonic tissue| eye| heart| inner ear| intestine| joint| kidney| liver| lung| mammary gland| molar| muscle| nasopharynx| ovary| pancreas| pineal gland| prostate| salivary gland| skin| spinal cord| spleen| stomach| sympathetic ganglion| testis| tongue| organogenesis| fetus| neonate| juvenile…	chr11	+	94936224	94953042	GO:0001501 // GO:0001501 // GO:0001568 // GO:0001568 // GO:0001957 // GO:0001958 // GO:0007601 // GO:0007605 // GO:0010718 // GO:0010812 // GO:0015031 // GO:0030199 // GO:0030335 // GO:0032964 // GO:0034504 // GO:0034505 // GO:0042060 // GO:0043588 // GO:0043589 // GO:0045893 // GO:0048705 // GO:0048706 // GO:0060325 // GO:0060346 // GO:0060351 // GO:0070208 // GO:0071230 // GO:0090263 // GO:0001…	skeletal system development // skeletal system development // blood vessel development // blood vessel development // intramembranous ossification // endochondral ossification // visual perception // sensory perception of sound // positive regulation of epithelial to mesenchymal transition // negative regulation of cell-substrate adhesion // protein transport // collagen fibril organization // po…	inferred from mutant phenotype // not recorded // inferred from mutant phenotype // not recorded // inferred from genetic interaction // inferred from mutant phenotype // not recorded // not recorded // not recorded // inferred from direct assay // inferred from mutant phenotype // not recorded // not recorded // not recorded // not recorded // not recorded // not recorded // inferred from mutant…	GO:0005576 // GO:0005578 // GO:0005581 // GO:0005581 // GO:0005584 // GO:0005584 // GO:0005584 // GO:0005615 // GO:0005737 // GO:0031012 // GO:0031012 // GO:0005578 // GO:0005581 // GO:0005584 // GO:0005615 // GO:0031012	extracellular region // proteinaceous extracellular matrix // collagen // collagen // collagen type I // collagen type I // collagen type I // extracellular space // cytoplasm // extracellular matrix // extracellular matrix // proteinaceous extracellular matrix // collagen // collagen type I // extracellular space // extracellular matrix	inferred from electronic annotation // inferred from direct assay // inferred from direct assay // inferred from mutant phenotype // inferred from direct assay // inferred from mutant phenotype // not recorded // not recorded // inferred from direct assay // inferred from direct assay // not recorded // inferred from electronic annotation // inferred from electronic annotation // inferred from el…	GO:0005201 // GO:0005515 // GO:0042802 // GO:0046872 // GO:0048407 // GO:0005201 // GO:0042802 // GO:0048407	extracellular matrix structural constituent // protein binding // identical protein binding // metal ion binding // platelet-derived growth factor binding // extracellular matrix structural constituent // identical protein binding // platelet-derived growth factor binding	inferred from direct assay // inferred from physical interaction // not recorded // inferred from electronic annotation // not recorded // inferred from electronic annotation // inferred from electronic annotation // inferred from electronic annotation	GenMAPP	Inflammatory_Response_Pathway	---	---	---	0.043412542	-1.759975703	-2.0407922	-0.7508507	0.36792117	0.56818974	10.808733	9.876125	10.33139	9.644884	11.30739	10.09032	10.93363	9.324888	9.762531	9.8576	10.24997	9.536686	8.946962
17361285	AK046627	Syt12	synaptotagmin XII	19 A|19	AK046627	Mus musculus 4 days neonate male adipose cDNA, RIKEN full-length enriched library, clone:B430212A09 product:SYNAPTOTAGMIN XII, full insert sequence.	Mm.262270	brain| embryonic tissue| joint| kidney| mammary gland| spinal cord| fetus| neonate| juvenile| adult	chr19	-	4445908	4477447	GO:0006810	transport	inferred from electronic annotation	GO:0008021 // GO:0016020 // GO:0016021 // GO:0030054 // GO:0031410 // GO:0045202 // GO:0030672	synaptic vesicle // membrane // integral to membrane // cell junction // cytoplasmic vesicle // synapse // synaptic vesicle membrane	inferred from electronic annotation // inferred from electronic annotation // inferred from electronic annotation // inferred from electronic annotation // inferred from electronic annotation // inferred from electronic annotation // inferred from electronic annotation	GO:0005215	transporter activity	inferred from electronic annotation	---	---	---	---	---	0.033026993	-1.451179357	-2.0381436	-0.5169215	0.2536237	0.6890948	10.808733	7.74515	7.303022	6.503936	7.448761	7.273378	7.313975	6.804325	6.684181	6.856312	7.20627	6.341202	6.594405
17315743	AK040020	Osmr	oncostatin M receptor	15 A1|15 3.3 cM	AK040020	Mus musculus 0 day neonate thymus cDNA, RIKEN full-length enriched library, clone:A430045F18 product:oncostatin receptor, full insert sequence.	Mm.10760	bone marrow| embryonic tissue| eye| inner ear| kidney| lung| lymph node| mammary gland| pituitary gland| prostate| spleen| testis| thymus| uterus| fetus| neonate| juvenile| adult	chr15	-	6813577	6874313	GO:0007166 // GO:0008284 // GO:0034097 // GO:0038165 // GO:0038165 // GO:0019221 // GO:0008284 // GO:0034097 // GO:0038165	cell surface receptor signaling pathway // positive regulation of cell proliferation // response to cytokine stimulus // oncostatin-M-mediated signaling pathway // oncostatin-M-mediated signaling pathway // cytokine-mediated signaling pathway // positive regulation of cell proliferation // response to cytokine stimulus // oncostatin-M-mediated signaling pathway	traceable author statement // not recorded // not recorded // inferred from direct assay // not recorded // inferred from electronic annotation // inferred from electronic annotation // inferred from electronic annotation // inferred from electronic annotation	GO:0005887 // GO:0005900 // GO:0016020 // GO:0016021 // GO:0005900	integral to plasma membrane // oncostatin-M receptor complex // membrane // integral to membrane // oncostatin-M receptor complex	traceable author statement // not recorded // inferred from electronic annotation // inferred from electronic annotation // inferred from electronic annotation	GO:0004896 // GO:0004924 // GO:0004924 // GO:0019838 // GO:0004924 // GO:0019838	cytokine receptor activity // oncostatin-M receptor activity // oncostatin-M receptor activity // growth factor binding // oncostatin-M receptor activity // growth factor binding	inferred from electronic annotation // inferred from direct assay // not recorded // not recorded // inferred from electronic annotation // inferred from electronic annotation	---	---	---	---	---	0.033014631	-1.394513802	-2.0285807	-0.5063219	0.24959417	0.71709573	11.089121	9.126506	9.512617	9.154392	9.751467	8.97783	9.369034	8.513903	8.87103	8.535892	9.532615	8.919392	8.481077
17547608	BC018571	Actg1	actin, gamma, cytoplasmic 1	11 E2|11	BC018571	Mus musculus actin, gamma, cytoplasmic 1, mRNA (cDNA clone IMAGE:3498219).	Mm.426706	bladder| blood| bone| bone marrow| brain| connective tissue| dorsal root ganglion| embryonic tissue| extraembryonic tissue| eye| fertilized ovum| heart| inner ear| intestine| kidney| liver| lung| mammary gland| molar| muscle| nasopharynx| olfactory mucosa| ovary| pancreas| pineal gland| pituitary gland| prostate| salivary gland| skin| spinal cord| spleen| stomach| sympathetic ganglion| testis| th…	chr11	+	120345689	120346535	GO:0045214	sarcomere organization	inferred from direct assay	GO:0005737 // GO:0005856 // GO:0015629 // GO:0030016 // GO:0031941 // GO:0043034 // GO:0070062 // GO:0005829 // GO:0070062	cytoplasm // cytoskeleton // actin cytoskeleton // myofibril // filamentous actin // costamere // extracellular vesicular exosome // cytosol // extracellular vesicular exosome	inferred from electronic annotation // inferred from electronic annotation // inferred from direct assay // inferred from direct assay // inferred from direct assay // traceable author statement // not recorded // traceable author statement // inferred from electronic annotation	GO:0000166 // GO:0005200 // GO:0005515 // GO:0005524 // GO:0042802 // GO:0042802	nucleotide binding // structural constituent of cytoskeleton // protein binding // ATP binding // identical protein binding // identical protein binding	inferred from electronic annotation // inferred from direct assay // inferred from physical interaction // inferred from electronic annotation // not recorded // inferred from electronic annotation	---	---	---	---	---	0.025172482	-1.344038794	-2.0254269	-0.42346287	0.2090734	0.74402624	11.089121	8.421238	8.783425	8.84413	9.010486	9.109889	9.243683	8.329909	8.84272	8.073837	8.418754	8.568039	8.638811
17390879	AK046621	Fbn1	fibrillin 1	2 F|2 61.38 cM	AK046621	Mus musculus 4 days neonate male adipose cDNA, RIKEN full-length enriched library, clone:B430209H23 product:fibrillin 1, full insert sequence.	Mm.271644	bladder| brain| dorsal root ganglion| embryonic tissue| eye| heart| intestine| kidney| lung| lymph node| mammary gland| muscle| oviduct| pancreas| pineal gland| pituitary gland| prostate| salivary gland| skin| spleen| sympathetic ganglion| testis| thymus| thyroid| vagina| organogenesis| fetus| neonate| juvenile| adult	chr2	-	125300594	125507993	GO:0001501 // GO:0001822 // GO:0007507 // GO:0035582 // GO:0035583 // GO:0006030 // GO:0001501 // GO:0007507	skeletal system development // kidney development // heart development // sequestering of BMP in extracellular matrix // sequestering of TGFbeta in extracellular matrix // chitin metabolic process // skeletal system development // heart development	not recorded // not recorded // not recorded // inferred from mutant phenotype // inferred from mutant phenotype // inferred from electronic annotation // inferred from electronic annotation // inferred from electronic annotation	GO:0001527 // GO:0001527 // GO:0005576 // GO:0005578 // GO:0005604 // GO:0005615 // GO:0031012 // GO:0031012 // GO:0005578 // GO:0001527 // GO:0005604 // GO:0005615	microfibril // microfibril // extracellular region // proteinaceous extracellular matrix // basement membrane // extracellular space // extracellular matrix // extracellular matrix // proteinaceous extracellular matrix // microfibril // basement membrane // extracellular space	not recorded // traceable author statement // inferred from electronic annotation // not recorded // not recorded // not recorded // inferred from direct assay // not recorded // inferred from electronic annotation // inferred from electronic annotation // inferred from electronic annotation // inferred from electronic annotation	GO:0005201 // GO:0005509 // GO:0005515 // GO:0005201 // GO:0005509 // GO:0008061	extracellular matrix structural constituent // calcium ion binding // protein binding // extracellular matrix structural constituent // calcium ion binding // chitin binding	not recorded // not recorded // inferred from physical interaction // inferred from electronic annotation // inferred from electronic annotation // inferred from electronic annotation	---	---	---	---	---	0.040956169	-1.642044055	-2.025015	-0.6761298	0.33388877	0.60899717	11.089121	7.772763	8.200992	7.806092	9.075561	7.592328	8.464345	7.101808	7.561329	7.741341	8.160348	7.227169	7.063301
17549760	AK141304	P4hb	prolyl 4-hydroxylase, beta polypeptide	11 D-E|11 84.27 cM	AK141304	Mus musculus 7 days embryo whole body cDNA, RIKEN full-length enriched library, clone:C430024I01 product:prolyl 4-hydroxylase, beta polypeptide, full insert sequence.	Mm.16660	bladder| blood| bone| bone marrow| brain| connective tissue| dorsal root ganglion| embryonic tissue| epididymis| extraembryonic tissue| eye| fertilized ovum| heart| inner ear| intestine| joint| kidney| liver| lung| mammary gland| muscle| nasopharynx| olfactory mucosa| ovary| pancreas| pineal gland| pituitary gland| prostate| salivary gland| skin| spinal cord| spleen| stomach| sympathetic ganglion…	gi377835833	+	1	887	GO:0006457 // GO:0006662 // GO:0018401 // GO:0045454 // GO:0055114 // GO:0055114 // GO:0018401 // GO:0006457 // GO:0018401	protein folding // glycerol ether metabolic process // peptidyl-proline hydroxylation to 4-hydroxy-L-proline // cell redox homeostasis // oxidation-reduction process // oxidation-reduction process // peptidyl-proline hydroxylation to 4-hydroxy-L-proline // protein folding // peptidyl-proline hydroxylation to 4-hydroxy-L-proline	not recorded // inferred from electronic annotation // not recorded // inferred from electronic annotation // inferred from electronic annotation // not recorded // --- // inferred from electronic annotation // inferred from electronic annotation	GO:0005783 // GO:0005783 // GO:0005793 // GO:0005886 // GO:0009986 // GO:0016020 // GO:0005783 // GO:0005788 // GO:0005793 // GO:0009986 // GO:0042470	endoplasmic reticulum // endoplasmic reticulum // endoplasmic reticulum-Golgi intermediate compartment // plasma membrane // cell surface // membrane // endoplasmic reticulum // endoplasmic reticulum lumen // endoplasmic reticulum-Golgi intermediate compartment // cell surface // melanosome	inferred from direct assay // not recorded // not recorded // inferred from electronic annotation // not recorded // inferred from electronic annotation // inferred from electronic annotation // inferred from electronic annotation // inferred from electronic annotation // inferred from electronic annotation // inferred from electronic annotation	GO:0003756 // GO:0004656 // GO:0009055 // GO:0015035 // GO:0016853 // GO:0046982 // GO:0004656 // GO:0003756 // GO:0004656 // GO:0046982	protein disulfide isomerase activity // procollagen-proline 4-dioxygenase activity // electron carrier activity // protein disulfide oxidoreductase activity // isomerase activity // protein heterodimerization activity // procollagen-proline 4-dioxygenase activity // protein disulfide isomerase activity // procollagen-proline 4-dioxygenase activity // protein heterodimerization activity	not recorded // not recorded // inferred from electronic annotation // inferred from electronic annotation // inferred from electronic annotation // not recorded // --- // inferred from electronic annotation // inferred from electronic annotation // inferred from electronic annotation	---	---	---	---	---	0.022890495	-1.29327956	-2.0238466	-0.35779905	0.17679158	0.773228	11.089121	7.017612	6.955779	6.717993	7.503366	7.042345	7.246635	6.711454	6.72718	6.897774	6.910042	6.481538	6.608947
17549366	AK141304	P4hb	prolyl 4-hydroxylase, beta polypeptide	11 D-E|11 84.27 cM	AK141304	Mus musculus 7 days embryo whole body cDNA, RIKEN full-length enriched library, clone:C430024I01 product:prolyl 4-hydroxylase, beta polypeptide, full insert sequence.	Mm.16660	bladder| blood| bone| bone marrow| brain| connective tissue| dorsal root ganglion| embryonic tissue| epididymis| extraembryonic tissue| eye| fertilized ovum| heart| inner ear| intestine| joint| kidney| liver| lung| mammary gland| muscle| nasopharynx| olfactory mucosa| ovary| pancreas| pineal gland| pituitary gland| prostate| salivary gland| skin| spinal cord| spleen| stomach| sympathetic ganglion…	gi377833126	+	1	887	GO:0006457 // GO:0006662 // GO:0018401 // GO:0045454 // GO:0055114 // GO:0055114 // GO:0018401 // GO:0006457 // GO:0018401	protein folding // glycerol ether metabolic process // peptidyl-proline hydroxylation to 4-hydroxy-L-proline // cell redox homeostasis // oxidation-reduction process // oxidation-reduction process // peptidyl-proline hydroxylation to 4-hydroxy-L-proline // protein folding // peptidyl-proline hydroxylation to 4-hydroxy-L-proline	not recorded // inferred from electronic annotation // not recorded // inferred from electronic annotation // inferred from electronic annotation // not recorded // --- // inferred from electronic annotation // inferred from electronic annotation	GO:0005783 // GO:0005783 // GO:0005793 // GO:0005886 // GO:0009986 // GO:0016020 // GO:0005783 // GO:0005788 // GO:0005793 // GO:0009986 // GO:0042470	endoplasmic reticulum // endoplasmic reticulum // endoplasmic reticulum-Golgi intermediate compartment // plasma membrane // cell surface // membrane // endoplasmic reticulum // endoplasmic reticulum lumen // endoplasmic reticulum-Golgi intermediate compartment // cell surface // melanosome	inferred from direct assay // not recorded // not recorded // inferred from electronic annotation // not recorded // inferred from electronic annotation // inferred from electronic annotation // inferred from electronic annotation // inferred from electronic annotation // inferred from electronic annotation // inferred from electronic annotation	GO:0003756 // GO:0004656 // GO:0009055 // GO:0015035 // GO:0016853 // GO:0046982 // GO:0004656 // GO:0003756 // GO:0004656 // GO:0046982	protein disulfide isomerase activity // procollagen-proline 4-dioxygenase activity // electron carrier activity // protein disulfide oxidoreductase activity // isomerase activity // protein heterodimerization activity // procollagen-proline 4-dioxygenase activity // protein disulfide isomerase activity // procollagen-proline 4-dioxygenase activity // protein heterodimerization activity	not recorded // not recorded // inferred from electronic annotation // inferred from electronic annotation // inferred from electronic annotation // not recorded // --- // inferred from electronic annotation // inferred from electronic annotation // inferred from electronic annotation	---	---	---	---	---	0.022890495	-1.29327956	-2.0238466	-0.35779905	0.17679158	0.773228	11.089121	7.017612	6.955779	6.717993	7.503366	7.042345	7.246635	6.711454	6.72718	6.897774	6.910042	6.481538	6.608947
17490005	BC138895	AW146154	expressed sequence AW146154	7 B3|7	BC138895	Mus musculus expressed sequence AW146154, mRNA (cDNA clone MGC:170522 IMAGE:8861917), complete cds.	Mm.370336	bone| bone marrow| brain| embryonic tissue| heart| kidney| lung| lymph node| mammary gland| molar| muscle| ovary| pancreas| pituitary gland| spinal cord| spleen| stomach| thymus| uterus|oocyte| blastocyst| organogenesis| fetus| neonate| juvenile| adult	chr7	-	41478874	41499890	GO:0006355 // GO:0008150	regulation of transcription, DNA-dependent // biological_process	inferred from electronic annotation // no biological data available	GO:0005575 // GO:0005622	cellular_component // intracellular	no biological data available // inferred from electronic annotation	GO:0046872 // GO:0003674 // GO:0003676	metal ion binding // molecular_function // nucleic acid binding	inferred from electronic annotation // no biological data available // inferred from electronic annotation	---	---	---	---	---	0.012185162	-1.217665072	-2.0178964	-0.2810316	0.13926959	0.8212439	11.466592	6.178689	6.318394	5.962723	6.2275	6.343138	6.476144	5.99298	5.776848	6.176962	6.055859	5.893254	5.9245
17222440	BC006721	Rev1	REV1 homolog (S. cerevisiae)	1 B|1	BC006721	Mus musculus REV1 homolog (S. cerevisiae), mRNA (cDNA clone IMAGE:3710943), **** WARNING: chimeric clone ****.	Mm.389103	brain| dorsal root ganglion| embryonic tissue| extraembryonic tissue| eye| fertilized ovum| heart| kidney| lung| lymph node| mammary gland| molar| ovary| pancreas| prostate| salivary gland| skin| spinal cord| testis| thymus|oocyte| unfertilized ovum| zygote| cleavage| morula| blastocyst| egg cylinder| gastrula| organogenesis| fetus| neonate| juvenile| adult	chr1	-	38052786	38129662	GO:0006260 // GO:0006281 // GO:0006974 // GO:0009411 // GO:0042276 // GO:0009411	DNA replication // DNA repair // response to DNA damage stimulus // response to UV // error-prone translesion synthesis // response to UV	inferred from electronic annotation // inferred from electronic annotation // inferred from electronic annotation // not recorded // inferred from direct assay // inferred from electronic annotation	GO:0005634	nucleus	inferred from electronic annotation	GO:0000287 // GO:0003677 // GO:0003684 // GO:0003887 // GO:0016740 // GO:0016779 // GO:0017125 // GO:0046872	magnesium ion binding // DNA binding // damaged DNA binding // DNA-directed DNA polymerase activity // transferase activity // nucleotidyltransferase activity // deoxycytidyl transferase activity // metal ion binding	inferred from electronic annotation // inferred from electronic annotation // inferred from electronic annotation // inferred from electronic annotation // inferred from electronic annotation // inferred from electronic annotation // inferred from direct assay // inferred from electronic annotation	---	---	---	---	---	0.001105671	1.196783324	2.4737964	0.26007986	0.1051339	1.1967833	11.466592	7.837357	7.569472	7.746754	7.814382	7.61592	7.72937	7.907102	7.939545	8.102819	8.082742	7.937293	7.904233
17420079	AK051031	Zfp46	zinc finger protein 46	4 D3|4 68.34 cM	AK051031	Mus musculus 9 days embryo whole body cDNA, RIKEN full-length enriched library, clone:D030057J05 product:zinc finger protein 46, full insert sequence.	Mm.1504	brain| embryonic tissue| eye| lung| mammary gland| pancreas| skin| sympathetic ganglion| thymus| vagina| gastrula| organogenesis| fetus| neonate| juvenile| adult	chr4	+	136284683	136293942	GO:0006351 // GO:0006355	transcription, DNA-dependent // regulation of transcription, DNA-dependent	inferred from electronic annotation // inferred from electronic annotation	GO:0005622 // GO:0005634 // GO:0005737 // GO:0005634 // GO:0005737	intracellular // nucleus // cytoplasm // nucleus // cytoplasm	inferred from electronic annotation // not recorded // not recorded // inferred from electronic annotation // inferred from electronic annotation	GO:0003676 // GO:0003677 // GO:0046872	nucleic acid binding // DNA binding // metal ion binding	inferred from electronic annotation // inferred from electronic annotation // inferred from electronic annotation	---	---	---	---	---	0.002378868	1.238765051	2.4764242	0.30909967	0.12481693	1.238765	11.466592	7.523152	7.586386	7.61837	7.461271	7.263836	7.37293	7.77477	7.761293	7.949788	7.671172	7.61371	7.909814
17438832	AK085387	Slc4a4	solute carrier family 4 (anion exchanger), member 4	5|5 E2	AK085387	Mus musculus 0 day neonate kidney cDNA, RIKEN full-length enriched library, clone:D630019H21 product:solute carrier family 4 (anion exchanger), member 4, full insert sequence.	Mm.41044	adrenal gland| bladder| blood| brain| dorsal root ganglion| embryonic tissue| eye| heart| intestine| kidney| liver| mammary gland| muscle| nasopharynx| ovary| prostate| skin| spinal cord| spleen| stomach| sympathetic ganglion| testis| thymus| organogenesis| fetus| neonate| juvenile| adult	chr5	+	88886818	89239656	GO:0006810 // GO:0006811 // GO:0006814 // GO:0006820 // GO:0006885 // GO:0015698 // GO:0015701 // GO:0015701 // GO:0035725 // GO:0006814	transport // ion transport // sodium ion transport // anion transport // regulation of pH // inorganic anion transport // bicarbonate transport // bicarbonate transport // sodium ion transmembrane transport // sodium ion transport	inferred from electronic annotation // inferred from electronic annotation // inferred from direct assay // inferred from electronic annotation // traceable author statement // inferred from sequence or structural similarity // inferred from genetic interaction // inferred from sequence or structural similarity // inferred from sequence or structural similarity // inferred from electronic annotat…	GO:0005886 // GO:0005887 // GO:0016020 // GO:0016021 // GO:0016323	plasma membrane // integral to plasma membrane // membrane // integral to membrane // basolateral plasma membrane	inferred from electronic annotation // traceable author statement // inferred from electronic annotation // inferred from electronic annotation // inferred from electronic annotation	GO:0005215 // GO:0005452 // GO:0005515 // GO:0008509 // GO:0008510 // GO:0015293	transporter activity // inorganic anion exchanger activity // protein binding // anion transmembrane transporter activity // sodium:bicarbonate symporter activity // symporter activity	inferred from electronic annotation // inferred from electronic annotation // inferred from physical interaction // inferred from electronic annotation // inferred from sequence or structural similarity // inferred from electronic annotation	---	---	---	---	---	0.022937424	2.145800676	2.48746	0.97303057	0.39117438	2.1458004	11.466592	7.767132	7.305945	7.042167	8.018394	7.886631	7.954482	9.039549	7.957605	9.857342	8.303073	7.923065	8.732302
17225993	BC118961	Rnf152	ring finger protein 152	1 E2.1|1	BC118961	Mus musculus ring finger protein 152, mRNA (cDNA clone MGC:143891 IMAGE:40094497), complete cds.	Mm.389162	brain| embryonic tissue| eye| kidney| pancreas| pituitary gland| skin| organogenesis| fetus| neonate| juvenile| adult	chr1	-	105276917	105356710	GO:0006915 // GO:0008152 // GO:0070936 // GO:0016567 // GO:0070936 // GO:0070936	apoptotic process // metabolic process // protein K48-linked ubiquitination // protein ubiquitination // protein K48-linked ubiquitination // protein K48-linked ubiquitination	inferred from electronic annotation // inferred from electronic annotation // not recorded // inferred from electronic annotation // inferred from electronic annotation // inferred from sequence or structural similarity	GO:0005764 // GO:0016020 // GO:0016021 // GO:0005764 // GO:0005764 // GO:0005765	lysosome // membrane // integral to membrane // lysosome // lysosome // lysosomal membrane	not recorded // inferred from electronic annotation // inferred from electronic annotation // inferred from electronic annotation // inferred from sequence or structural similarity // inferred from electronic annotation	GO:0004842 // GO:0008270 // GO:0016874 // GO:0046872 // GO:0004842 // GO:0004842	ubiquitin-protein ligase activity // zinc ion binding // ligase activity // metal ion binding // ubiquitin-protein ligase activity // ubiquitin-protein ligase activity	not recorded // inferred from electronic annotation // inferred from electronic annotation // inferred from electronic annotation // inferred from electronic annotation // inferred from sequence or structural similarity	---	---	---	---	---	0.00750767	1.375037139	2.503076	0.44924736	0.17947811	1.3750371	11.466592	6.25833	6.007047	5.727818	6.156785	6.157359	5.990433	6.434519	6.26377	6.902762	6.66513	6.198632	6.528443
17296248	AK012158	Skiv2l2	superkiller viralicidic activity 2-like 2 (S. cerevisiae)	13 D2.2|13	AK012158	Mus musculus 10 days embryo whole body cDNA, RIKEN full-length enriched library, clone:2610528A15 product:weakly similar to PUTATIVE HELICASE W08D2.7 (EC 3.6.1.-) [Caenorhabditis elegans], full insert sequence.	Mm.291029	bladder| blood| bone| bone marrow| brain| connective tissue| dorsal root ganglion| embryonic tissue| extraembryonic tissue| eye| heart| inner ear| intestine| kidney| liver| lung| lymph node| mammary gland| nasopharynx| ovary| pancreas| prostate| skin| spinal cord| spleen| testis| thymus| thyroid| tongue| uterus|oocyte| cleavage| morula| blastocyst| gastrula| organogenesis| fetus| neonate| juvenil…	chr13	-	112867780	112927380	GO:0000460 // GO:0006364 // GO:0006397 // GO:0008380 // GO:0000460	maturation of 5.8S rRNA // rRNA processing // mRNA processing // RNA splicing // maturation of 5.8S rRNA	not recorded // inferred from electronic annotation // inferred from electronic annotation // inferred from electronic annotation // inferred from electronic annotation	GO:0000178 // GO:0005634 // GO:0005681 // GO:0071013 // GO:0000178 // GO:0005634 // GO:0005730 // GO:0071013	exosome (RNase complex) // nucleus // spliceosomal complex // catalytic step 2 spliceosome // exosome (RNase complex) // nucleus // nucleolus // catalytic step 2 spliceosome	not recorded // not recorded // inferred from electronic annotation // not recorded // inferred from electronic annotation // inferred from electronic annotation // inferred from electronic annotation // inferred from electronic annotation	GO:0000166 // GO:0003676 // GO:0004386 // GO:0005524 // GO:0008026 // GO:0016787 // GO:0016817 // GO:0016818	nucleotide binding // nucleic acid binding // helicase activity // ATP binding // ATP-dependent helicase activity // hydrolase activity // hydrolase activity, acting on acid anhydrides // hydrolase activity, acting on acid anhydrides, in phosphorus-containing anhydrides	inferred from electronic annotation // inferred from electronic annotation // inferred from electronic annotation // inferred from electronic annotation // inferred from electronic annotation // inferred from electronic annotation // inferred from electronic annotation // inferred from electronic annotation	---	---	---	---	---	2.84E-04	1.158894151	2.5050936	0.21183395	0.084561296	1.1588941	11.466592	8.792228	8.727286	8.860315	8.846569	8.833239	8.838537	8.942869	9.018982	9.004511	8.991017	9.160949	9.050853
17324378	AK076509	Eif4a2	eukaryotic translation initiation factor 4A2	16 B1|16 13.93 cM	AK076509	Mus musculus 0 day neonate head cDNA, RIKEN full-length enriched library, clone:4833432N07 product:EUKARYOTIC INITIATION FACTOR 4A-II (EIF-4A-II) (EIF4A-II), full insert sequence.	Mm.260084	bladder| blood| bone| bone marrow| brain| connective tissue| dorsal root ganglion| embryonic tissue| extraembryonic tissue| eye| fertilized ovum| heart| inner ear| intestine| kidney| liver| lung| mammary gland| molar| muscle| nasopharynx| ovary| pancreas| pituitary gland| prostate| salivary gland| skin| spinal cord| spleen| stomach| sympathetic ganglion| testis| thymus| thyroid| tongue| uterus|oo…	chr16	+	23107444	23114132	GO:0006412 // GO:0006413	translation // translational initiation	inferred from electronic annotation // inferred from electronic annotation	---	---	---	GO:0000166 // GO:0003676 // GO:0003723 // GO:0003743 // GO:0004386 // GO:0005524 // GO:0008026 // GO:0016787	nucleotide binding // nucleic acid binding // RNA binding // translation initiation factor activity // helicase activity // ATP binding // ATP-dependent helicase activity // hydrolase activity	inferred from electronic annotation // inferred from electronic annotation // inferred from electronic annotation // inferred from electronic annotation // inferred from electronic annotation // inferred from electronic annotation // inferred from electronic annotation // inferred from electronic annotation	GenMAPP // GenMAPP	Translation_Factors // mRNA_processing_binding_Reactome	---	---	---	0.002853133	1.203202616	2.5154352	0.27105713	0.107757546	1.2032027	11.466592	9.745844	9.980944	10.11873	9.902735	10.08082	9.938634	10.15244	10.19731	10.20017	10.26354	10.29818	10.2824
17426097	BC019965	Mup3	major urinary protein 3	4 B3|4	BC019965	Mus musculus major urinary protein 3, mRNA (cDNA clone MGC:28540 IMAGE:4194688), complete cds.	Mm.250267	embryonic tissue| intestine| liver| lung| muscle| spleen| stomach| tongue| organogenesis| fetus| juvenile| adult	chr4	-	62083476	62087342	GO:0006810 // GO:0006112 // GO:0008286 // GO:0009060 // GO:0010628 // GO:0010888 // GO:0010907 // GO:0031649 // GO:0035634 // GO:0042593 // GO:0045475 // GO:0045721 // GO:0045834 // GO:0045892 // GO:0051055 // GO:0051897 // GO:0061179 // GO:0070584 // GO:0071396	transport // energy reserve metabolic process // insulin receptor signaling pathway // aerobic respiration // positive regulation of gene expression // negative regulation of lipid storage // positive regulation of glucose metabolic process // heat generation // response to stilbenoid // glucose homeostasis // locomotor rhythm // negative regulation of gluconeogenesis // positive regulation of li…	inferred from electronic annotation // inferred from sequence or structural similarity // inferred from sequence or structural similarity // inferred from sequence or structural similarity // inferred from sequence or structural similarity // inferred from sequence or structural similarity // inferred from sequence or structural similarity // inferred from sequence or structural similarity // inf…	GO:0005576 // GO:0005615 // GO:0005615 // GO:0005634 // GO:0005829	extracellular region // extracellular space // extracellular space // nucleus // cytosol	inferred from electronic annotation // inferred from direct assay // inferred from sequence or structural similarity // inferred from sequence or structural similarity // inferred from sequence or structural similarity	GO:0005215 // GO:0005550 // GO:0036094 // GO:0005009 // GO:0005550	transporter activity // pheromone binding // small molecule binding // insulin-activated receptor activity // pheromone binding	inferred from electronic annotation // inferred from electronic annotation // inferred from electronic annotation // inferred from sequence or structural similarity // inferred from sequence or structural similarity	---	---	---	---	---	0.019208624	2.006447797	2.5175076	1.0657825	0.4233483	2.006448	11.466592	7.279657	6.547969	5.331317	7.376999	6.662728	6.275449	7.881539	7.07063	8.373795	8.073054	7.242194	7.2276
17498331	AB074008	Osbpl5	oxysterol binding protein-like 5	7 F5|7 88.29 cM	AB074008	Mus musculus Obph1 mRNA for oxysterol binding protein homologue 1, complete cds.	Mm.21199	bone marrow| brain| embryonic tissue| eye| inner ear| intestine| kidney| liver| lung| lymph node| mammary gland| salivary gland| skin| spleen| testis| thymus| fetus| neonate| juvenile| adult	chr7	-	143688762	143756985	GO:0006810 // GO:0006869	transport // lipid transport	inferred from electronic annotation // inferred from electronic annotation	GO:0005783 // GO:0016020 // GO:0016021 // GO:0005789	endoplasmic reticulum // membrane // integral to membrane // endoplasmic reticulum membrane	inferred from electronic annotation // inferred from electronic annotation // inferred from electronic annotation // inferred from electronic annotation	GO:0005543 // GO:0008289 // GO:0015485	phospholipid binding // lipid binding // cholesterol binding	inferred from electronic annotation // inferred from electronic annotation // not recorded	---	---	---	---	---	0.001598898	1.214277574	2.5283554	0.2824154	0.111699246	1.2142776	11.466592	7.044344	6.762578	6.983945	6.881091	6.709896	6.868454	7.287567	7.190559	7.210175	7.073313	7.134834	7.048355
17359918	BC016468	Elovl3	elongation of very long chain fatty acids (FEN1/Elo2, SUR4/Elo3, yeast)-like 3	19 C3|19 38.75 cM	BC016468	Mus musculus elongation of very long chain fatty acids (FEN1/Elo2, SUR4/Elo3, yeast)-like 3, mRNA (cDNA clone MGC:18360 IMAGE:4196583), complete cds.	Mm.21806	liver| mammary gland| skin| fetus| juvenile| adult	chr19	+	46131897	46135694	GO:0006629 // GO:0006631 // GO:0006633 // GO:0019367 // GO:0019367 // GO:0034625 // GO:0034625 // GO:0034626 // GO:0042761 // GO:0042761 // GO:0019367 // GO:0034625 // GO:0034626 // GO:0042761	lipid metabolic process // fatty acid metabolic process // fatty acid biosynthetic process // fatty acid elongation, saturated fatty acid // fatty acid elongation, saturated fatty acid // fatty acid elongation, monounsaturated fatty acid // fatty acid elongation, monounsaturated fatty acid // fatty acid elongation, polyunsaturated fatty acid // very long-chain fatty acid biosynthetic process // v…	inferred from electronic annotation // inferred from electronic annotation // inferred from electronic annotation // inferred from mutant phenotype // not recorded // inferred from mutant phenotype // not recorded // not recorded // inferred from mutant phenotype // not recorded // inferred from electronic annotation // inferred from electronic annotation // inferred from electronic annotation //…	GO:0005783 // GO:0016020 // GO:0016021 // GO:0005783 // GO:0005783 // GO:0005789 // GO:0005789	endoplasmic reticulum // membrane // integral to membrane // endoplasmic reticulum // endoplasmic reticulum // endoplasmic reticulum membrane // endoplasmic reticulum membrane	not recorded // inferred from electronic annotation // inferred from electronic annotation // inferred from electronic annotation // inferred from sequence or structural similarity // inferred from electronic annotation // traceable author statement	GO:0016740	transferase activity	inferred from electronic annotation	---	---	---	---	---	0.022934713	4.880861731	2.5453923	2.3333406	0.91669196	4.880862	11.466592	8.722915	5.64545	4.508059	7.21444	8.067243	7.212837	10.02491	8.358124	10.96206	7.145947	8.538437	10.34151
17464654	AK004543	Pdk4	pyruvate dehydrogenase kinase, isoenzyme 4	6 A1|6 2.06 cM	AK004543	Mus musculus adult male lung cDNA, RIKEN full-length enriched library, clone:1200002E01 product:pyruvate dehydrogenase kinase 4, full insert sequence.	Mm.235547	adrenal gland| bladder| bone| bone marrow| brain| embryonic tissue| extraembryonic tissue| eye| heart| intestine| kidney| lung| mammary gland| muscle| ovary| pancreas| salivary gland| skin| spleen| stomach| tongue| vagina| fetus| neonate| juvenile| adult	chr6	-	5483351	5496309	GO:0005975 // GO:0006006 // GO:0006086 // GO:0006468 // GO:0006468 // GO:0006885 // GO:0008286 // GO:0008286 // GO:0009267 // GO:0010510 // GO:0010510 // GO:0010565 // GO:0010906 // GO:0010906 // GO:0016310 // GO:0042304 // GO:0042304 // GO:0042593 // GO:0042594 // GO:0045124 // GO:0046320 // GO:0071398 // GO:0072593 // GO:2000811 // GO:0006468 // GO:0008286 // GO:0009267 // GO:0010510 // GO:0010…	carbohydrate metabolic process // glucose metabolic process // acetyl-CoA biosynthetic process from pyruvate // protein phosphorylation // protein phosphorylation // regulation of pH // insulin receptor signaling pathway // insulin receptor signaling pathway // cellular response to starvation // regulation of acetyl-CoA biosynthetic process from pyruvate // regulation of acetyl-CoA biosynthetic p…	inferred from electronic annotation // inferred from electronic annotation // traceable author statement // not recorded // traceable author statement // inferred from mutant phenotype // inferred from mutant phenotype // not recorded // not recorded // inferred from mutant phenotype // not recorded // inferred from mutant phenotype // inferred from mutant phenotype // not recorded // inferred fr…	GO:0005739 // GO:0005739 // GO:0005743 // GO:0005739 // GO:0005759	mitochondrion // mitochondrion // mitochondrial inner membrane // mitochondrion // mitochondrial matrix	inferred from direct assay // not recorded // inferred from direct assay // inferred from electronic annotation // inferred from electronic annotation	GO:0000166 // GO:0004672 // GO:0004674 // GO:0004712 // GO:0004740 // GO:0005524 // GO:0016301 // GO:0016740 // GO:0004672 // GO:0005524 // GO:0004740 // GO:0004740	nucleotide binding // protein kinase activity // protein serine/threonine kinase activity // protein serine/threonine/tyrosine kinase activity // pyruvate dehydrogenase (acetyl-transferring) kinase activity // ATP binding // kinase activity // transferase activity // protein kinase activity // ATP binding // pyruvate dehydrogenase (acetyl-transferring) kinase activity // pyruvate dehydrogenase (a…	inferred from electronic annotation // not recorded // inferred from electronic annotation // traceable author statement // not recorded // not recorded // inferred from electronic annotation // inferred from electronic annotation // inferred from electronic annotation // inferred from electronic annotation // inferred from electronic annotation // inferred from sequence or structural similarity	GenMAPP	Krebs-TCA_Cycle	---	---	---	0.019224045	1.906737244	2.555942	1.0059996	0.39359248	1.9067373	11.466592	10.53135	8.838362	9.86543	10.2965	10.73381	10.73827	11.47565	10.86331	11.76119	10.59121	11.01172	11.33664
17416325	AK010192	Dhcr24	24-dehydrocholesterol reductase	4 C7|4	AK010192	Mus musculus adult male tongue cDNA, RIKEN full-length enriched library, clone:2310076D10 product:24-dehydrocholesterol reductase, full insert sequence.	Mm.133370	bladder| blood| bone| bone marrow| brain| connective tissue| dorsal root ganglion| embryonic tissue| extraembryonic tissue| eye| heart| inner ear| intestine| kidney| liver| lung| mammary gland| muscle| ovary| pancreas| pineal gland| prostate| skin| spleen| stomach| sympathetic ganglion| testis| thymus| tongue| vagina| cleavage| blastocyst| egg cylinder| gastrula| organogenesis| fetus| neonate| ju…	chr4	+	106561038	106589113	GO:0006629 // GO:0006694 // GO:0006695 // GO:0006695 // GO:0007265 // GO:0008104 // GO:0008202 // GO:0008203 // GO:0008285 // GO:0009888 // GO:0009888 // GO:0016044 // GO:0016125 // GO:0016126 // GO:0030539 // GO:0031639 // GO:0042987 // GO:0043066 // GO:0043154 // GO:0043588 // GO:0055114 // GO:0006695 // GO:0006695 // GO:0006979 // GO:0006979 // GO:0007265 // GO:0008202 // GO:0008203 // GO:0008…	lipid metabolic process // steroid biosynthetic process // cholesterol biosynthetic process // cholesterol biosynthetic process // Ras protein signal transduction // protein localization // steroid metabolic process // cholesterol metabolic process // negative regulation of cell proliferation // tissue development // tissue development // cellular membrane organization // sterol metabolic process…	inferred from electronic annotation // inferred from electronic annotation // inferred from mutant phenotype // not recorded // not recorded // inferred from mutant phenotype // not recorded // inferred from mutant phenotype // not recorded // inferred from mutant phenotype // not recorded // inferred from mutant phenotype // inferred from mutant phenotype // inferred from electronic annotation /…	GO:0005634 // GO:0005737 // GO:0005783 // GO:0005794 // GO:0005829 // GO:0005856 // GO:0016020 // GO:0016021 // GO:0000139 // GO:0005634 // GO:0005634 // GO:0005737 // GO:0005783 // GO:0005783 // GO:0005789 // GO:0005829 // GO:0005856 // GO:0016020	nucleus // cytoplasm // endoplasmic reticulum // Golgi apparatus // cytosol // cytoskeleton // membrane // integral to membrane // Golgi membrane // nucleus // nucleus // cytoplasm // endoplasmic reticulum // endoplasmic reticulum // endoplasmic reticulum membrane // cytosol // cytoskeleton // membrane	not recorded // not recorded // not recorded // inferred from electronic annotation // not recorded // not recorded // not recorded // inferred from electronic annotation // inferred from electronic annotation // inferred from electronic annotation // inferred from sequence or structural similarity // inferred from electronic annotation // inferred from electronic annotation // inferred from sequ…	GO:0003824 // GO:0008762 // GO:0016491 // GO:0016614 // GO:0016628 // GO:0019899 // GO:0042605 // GO:0050614 // GO:0050660 // GO:0016628 // GO:0016628 // GO:0019899 // GO:0019899 // GO:0042605 // GO:0042605	catalytic activity // UDP-N-acetylmuramate dehydrogenase activity // oxidoreductase activity // oxidoreductase activity, acting on CH-OH group of donors // oxidoreductase activity, acting on the CH-CH group of donors, NAD or NADP as acceptor // enzyme binding // peptide antigen binding // delta24-sterol reductase activity // flavin adenine dinucleotide binding // oxidoreductase activity, acting o…	inferred from electronic annotation // inferred from electronic annotation // inferred from electronic annotation // inferred from electronic annotation // not recorded // not recorded // not recorded // inferred from electronic annotation // inferred from electronic annotation // inferred from electronic annotation // --- // inferred from electronic annotation // inferred from sequence or struct…	---	---	---	---	---	0.010381813	1.564432848	2.5736852	0.6258836	0.24318576	1.5644331	11.466592	8.259624	7.596963	7.501862	7.67122	7.684548	7.510631	8.681887	7.984789	8.930429	8.041829	8.132498	8.208715
17546790	ENSMUST00000101925	n-R5s1	nuclear encoded rRNA 5S 1	---	ENSMUST00000101925	ncrna:rRNA chromosome:GRCm38:Y:991630:991748:-1 gene:ENSMUSG00000075874 gene_biotype:rRNA transcript_biotype:rRNA	---	---	chrY	-	991630	991748	---	---	---	---	---	---	---	---	---	---	---	---	---	---	0.027421754	-1.348788244	-2.0044613	-0.42326736	0.21116266	0.7414062	11.701722	8.940783	8.596399	8.473005	9.162819	9.228202	9.064682	8.365776	8.56708	8.87645	8.5013	8.108069	8.507608
17242177	AK052924	Col6a1	collagen, type VI, alpha 1	10 B5-C1|10 39.71 cM	AK052924	Mus musculus 16 days neonate heart cDNA, RIKEN full-length enriched library, clone:D830045G03 product:procollagen, type VI, alpha 1, full insert sequence.	Mm.2509	adipose tissue| bladder| bone| bone marrow| connective tissue| embryonic tissue| extraembryonic tissue| eye| fertilized ovum| heart| inner ear| intestine| joint| kidney| liver| lung| mammary gland| molar| muscle| nasopharynx| ovary| pancreas| pituitary gland| prostate| salivary gland| skin| spinal cord| spleen| testis| thymus| thyroid| vagina| unfertilized ovum| zygote| cleavage| morula| organoge…	chr10	-	76708792	76726168	GO:0007155 // GO:0070208 // GO:0071230 // GO:0070208 // GO:0070208	cell adhesion // protein heterotrimerization // cellular response to amino acid stimulus // protein heterotrimerization // protein heterotrimerization	inferred from electronic annotation // not recorded // inferred from direct assay // --- // inferred from electronic annotation	GO:0005576 // GO:0005578 // GO:0005581 // GO:0031012 // GO:0031012 // GO:0042383 // GO:0043234 // GO:0005576 // GO:0043234 // GO:0005576 // GO:0031012 // GO:0043234	extracellular region // proteinaceous extracellular matrix // collagen // extracellular matrix // extracellular matrix // sarcolemma // protein complex // extracellular region // protein complex // extracellular region // extracellular matrix // protein complex	not recorded // inferred from electronic annotation // inferred from electronic annotation // inferred from direct assay // not recorded // inferred from direct assay // not recorded // --- // --- // inferred from electronic annotation // inferred from electronic annotation // inferred from electronic annotation	GO:0048407 // GO:0048407	platelet-derived growth factor binding // platelet-derived growth factor binding	not recorded // inferred from electronic annotation	---	---	---	---	---	0.034326478	-1.449021677	-2.0079687	-0.5378761	0.26787078	0.6901209	11.767834	9.674039	9.904051	9.364072	10.34307	9.629877	10.23545	9.087452	9.363466	9.51621	9.939572	9.188295	8.828309
17280760	AK011253	Bzw2	basic leucine zipper and W2 domains 2	12|12 B2	AK011253	Mus musculus 10 days embryo whole body cDNA, RIKEN full-length enriched library, clone:2610001D11 product:HSPC028 PROTEIN homolog [Mus musculus], full insert sequence.	Mm.288669	bladder| blood| bone| bone marrow| brain| connective tissue| dorsal root ganglion| embryonic tissue| extraembryonic tissue| eye| heart| inner ear| intestine| joint| kidney| liver| lung| mammary gland| molar| muscle| nasopharynx| olfactory mucosa| ovary| oviduct| pancreas| prostate| salivary gland| skin| spinal cord| spleen| stomach| testis| thymus| thyroid| vagina| cleavage| morula| blastocyst| e…	chr12	-	36091835	36156825	GO:0007275 // GO:0007399 // GO:0016070 // GO:0030154 // GO:0008150	multicellular organismal development // nervous system development // RNA metabolic process // cell differentiation // biological_process	inferred from electronic annotation // inferred from electronic annotation // inferred from electronic annotation // inferred from electronic annotation // no biological data available	GO:0005575	cellular_component	no biological data available	GO:0003674	molecular_function	no biological data available	---	---	---	---	---	0.001772617	1.212465395	2.4374597	0.27825546	0.114157975	1.2124655	11.767834	8.496926	8.402925	8.615399	8.325366	8.562054	8.360306	8.55064	8.708829	8.802057	8.8281	8.691725	8.851153
17277134	AK141651	Acot2	acyl-CoA thioesterase 2	12|12 D3	AK141651	Mus musculus 9 days embryo whole body cDNA, RIKEN full-length enriched library, clone:D030005G23 product:mitochondrial acyl-CoA thioesterase 1, full insert sequence.	---	---	chr12	+	83987861	83993877	GO:0000038 // GO:0001666 // GO:0001676 // GO:0006637 // GO:0006637 // GO:0042760	very long-chain fatty acid metabolic process // response to hypoxia // long-chain fatty acid metabolic process // acyl-CoA metabolic process // acyl-CoA metabolic process // very long-chain fatty acid catabolic process	not recorded // not recorded // not recorded // not recorded // traceable author statement // not recorded	GO:0005739 // GO:0005739 // GO:0005739	mitochondrion // mitochondrion // mitochondrion	inferred from direct assay // not recorded // traceable author statement	GO:0004091 // GO:0005102 // GO:0016290 // GO:0016787 // GO:0016790 // GO:0047617 // GO:0047617	carboxylesterase activity // receptor binding // palmitoyl-CoA hydrolase activity // hydrolase activity // thiolester hydrolase activity // acyl-CoA hydrolase activity // acyl-CoA hydrolase activity	inferred from electronic annotation // not recorded // not recorded // inferred from electronic annotation // inferred from electronic annotation // not recorded // traceable author statement	---	---	---	---	---	0.014605633	1.517446651	2.437785	0.57633877	0.23641904	1.5174464	11.767834	10.11937	9.675165	9.714129	9.942657	9.624458	9.426173	10.60074	10.14018	10.82888	10.49081	9.73989	10.15949
17263673	AK010439	Shmt1	serine hydroxymethyltransferase 1 (soluble)	11 B2|11	AK010439	Mus musculus ES cells cDNA, RIKEN full-length enriched library, clone:2410007I02 product:serine hydroxymethyl transferase 1 (soluble), full insert sequence.	Mm.364956	bladder| brain| embryonic tissue| extraembryonic tissue| eye| heart| inner ear| intestine| joint| kidney| liver| lung| lymph node| mammary gland| pancreas| salivary gland| skin| spleen| stomach| testis| thymus| thyroid| tongue| cleavage| morula| blastocyst| gastrula| organogenesis| fetus| neonate| juvenile| adult	chr11	-	60788104	60811718	GO:0006544 // GO:0006545 // GO:0006563 // GO:0006565 // GO:0006730 // GO:0009113 // GO:0019264 // GO:0046655 // GO:0051262 // GO:0051289 // GO:0006544 // GO:0035999 // GO:0006565 // GO:0009113 // GO:0046655 // GO:0051262	glycine metabolic process // glycine biosynthetic process // L-serine metabolic process // L-serine catabolic process // one-carbon metabolic process // purine nucleobase biosynthetic process // glycine biosynthetic process from serine // folic acid metabolic process // protein tetramerization // protein homotetramerization // glycine metabolic process // tetrahydrofolate interconversion // L-ser…	not recorded // not recorded // inferred from electronic annotation // not recorded // inferred from electronic annotation // not recorded // not recorded // not recorded // not recorded // not recorded // inferred from electronic annotation // inferred from electronic annotation // inferred from electronic annotation // inferred from electronic annotation // inferred from electronic annotation /…	GO:0005634 // GO:0005737 // GO:0005739 // GO:0005829 // GO:0005634 // GO:0005737	nucleus // cytoplasm // mitochondrion // cytosol // nucleus // cytoplasm	not recorded // not recorded // inferred from direct assay // not recorded // inferred from electronic annotation // inferred from electronic annotation	GO:0003824 // GO:0004372 // GO:0008732 // GO:0016597 // GO:0016740 // GO:0030170 // GO:0042802 // GO:0042803 // GO:0004372 // GO:0030170 // GO:0042803	catalytic activity // glycine hydroxymethyltransferase activity // L-allo-threonine aldolase activity // amino acid binding // transferase activity // pyridoxal phosphate binding // identical protein binding // protein homodimerization activity // glycine hydroxymethyltransferase activity // pyridoxal phosphate binding // protein homodimerization activity	inferred from electronic annotation // not recorded // not recorded // not recorded // inferred from electronic annotation // not recorded // not recorded // not recorded // inferred from electronic annotation // inferred from electronic annotation // inferred from electronic annotation	---	---	---	---	---	0.011105513	1.257726223	2.4437697	0.3440237	0.14077583	1.2577263	11.767834	5.933143	5.964617	6.295127	6.150018	6.518067	6.258906	6.533108	6.504138	6.613888	6.562933	6.450928	6.519019
17419437	AK032547	Ptafr	platelet-activating factor receptor	4 D2.2|4 65.56 cM	AK032547	Mus musculus adult male olfactory brain cDNA, RIKEN full-length enriched library, clone:6430590C21 product:PLATELET ACTIVATING FACTOR RECEPTOR, full insert sequence.	Mm.89389	blood| bone| bone marrow| joint| lung| skin	chr4	+	132564067	132582683	GO:0001816 // GO:0002221 // GO:0006935 // GO:0006954 // GO:0007165 // GO:0007186 // GO:0031663 // GO:0032496 // GO:0032959 // GO:0048015 // GO:0007186 // GO:0048015	cytokine production // pattern recognition receptor signaling pathway // chemotaxis // inflammatory response // signal transduction // G-protein coupled receptor signaling pathway // lipopolysaccharide-mediated signaling pathway // response to lipopolysaccharide // inositol trisphosphate biosynthetic process // phosphatidylinositol-mediated signaling // G-protein coupled receptor signaling pathwa…	inferred from mutant phenotype // inferred from mutant phenotype // inferred from electronic annotation // inferred from mutant phenotype // inferred from electronic annotation // not recorded // inferred from mutant phenotype // inferred from mutant phenotype // inferred from mutant phenotype // not recorded // inferred from electronic annotation // inferred from electronic annotation	GO:0005634 // GO:0005886 // GO:0016020 // GO:0016021 // GO:0043231 // GO:0005634 // GO:0005886 // GO:0016020 // GO:0043231	nucleus // plasma membrane // membrane // integral to membrane // intracellular membrane-bounded organelle // nucleus // plasma membrane // membrane // intracellular membrane-bounded organelle	not recorded // not recorded // not recorded // inferred from electronic annotation // not recorded // inferred from electronic annotation // inferred from electronic annotation // inferred from electronic annotation // inferred from electronic annotation	GO:0001530 // GO:0001875 // GO:0004871 // GO:0004930 // GO:0004992 // GO:0005543 // GO:0004992 // GO:0005543	lipopolysaccharide binding // lipopolysaccharide receptor activity // signal transducer activity // G-protein coupled receptor activity // platelet activating factor receptor activity // phospholipid binding // platelet activating factor receptor activity // phospholipid binding	inferred from mutant phenotype // inferred from mutant phenotype // inferred from electronic annotation // inferred from electronic annotation // not recorded // not recorded // inferred from electronic annotation // inferred from electronic annotation	GenMAPP // GenMAPP	GPCRDB_Class_A_Rhodopsin-like // Small_ligand_GPCRs	---	---	---	0.041162182	-1.532400411	-1.9994648	-0.5813508	0.29075322	0.6525709	12.729757	7.116602	8.380211	8.144118	8.201365	7.553324	8.256998	7.436412	7.742672	6.872549	7.34794	7.648609	7.116334
17288716	AK013722	Glrx	glutaredoxin	13 C1|13 40.95 cM	AK013722	Mus musculus adult male hippocampus cDNA, RIKEN full-length enriched library, clone:2900057J21 product:glutaredoxin 1 (thioltransferase), full insert sequence.	Mm.25844	bone| bone marrow| brain| embryonic tissue| extraembryonic tissue| eye| fertilized ovum| heart| intestine| joint| kidney| liver| lung| lymph node| mammary gland| muscle| ovary| pancreas| pituitary gland| skin| spinal cord| spleen| stomach| testis| thymus| thyroid| tongue| uterus| vagina|oocyte| unfertilized ovum| zygote| morula| blastocyst| gastrula| organogenesis| fetus| neonate| juvenile| adult	chr13	+	75839868	75850151	GO:0006810 // GO:0022900 // GO:0045454 // GO:0055114 // GO:0055114	transport // electron transport chain // cell redox homeostasis // oxidation-reduction process // oxidation-reduction process	inferred from electronic annotation // inferred from electronic annotation // inferred from electronic annotation // traceable author statement // inferred from electronic annotation	GO:0005634 // GO:0005737 // GO:0005739 // GO:0005737	nucleus // cytoplasm // mitochondrion // cytoplasm	inferred from direct assay // inferred from direct assay // inferred from direct assay // inferred from electronic annotation	GO:0009055 // GO:0015035 // GO:0019153 // GO:0047485 // GO:0047485	electron carrier activity // protein disulfide oxidoreductase activity // protein-disulfide reductase (glutathione) activity // protein N-terminus binding // protein N-terminus binding	inferred from electronic annotation // inferred from electronic annotation // traceable author statement // not recorded // inferred from electronic annotation	---	---	---	---	---	0.02045758	-1.26860181	-1.9957348	-0.3471737	0.17395782	0.78826934	12.729757	8.178111	8.151756	8.002991	8.39395	8.237692	7.810425	7.444935	8.025405	7.808074	7.815233	7.579311	8.018926
17295266	AK003522	Plp2	proteolipid protein 2	X A2-A3.1|X 3.45 cM	AK003522	Mus musculus 18-day embryo whole body cDNA, RIKEN full-length enriched library, clone:1110007B11 product:proteolipid protein 2, full insert sequence.	Mm.18565	adipose tissue| blood| bone| bone marrow| brain| connective tissue| embryonic tissue| extraembryonic tissue| eye| heart| inner ear| intestine| kidney| liver| lung| mammary gland| muscle| ovary| pancreas| prostate| salivary gland| skin| stomach| testis| thymus| thyroid| tongue| uterus| morula| blastocyst| egg cylinder| gastrula| organogenesis| fetus| neonate| juvenile| adult	chr13	-	97098237	97099341	---	---	---	GO:0005886 // GO:0005886 // GO:0016020 // GO:0016021	plasma membrane // plasma membrane // membrane // integral to membrane	not recorded // inferred from sequence or structural similarity // inferred from electronic annotation // inferred from electronic annotation	GO:0019956 // GO:0019956	chemokine binding // chemokine binding	not recorded // inferred from sequence or structural similarity	---	---	---	---	---	0.02324067	-1.281905914	-1.9913244	-0.3654251	0.18350857	0.7800885	12.729757	9.371901	9.832084	9.576136	9.732677	9.348156	9.389795	9.158869	9.446794	8.82684	9.503754	9.124929	8.997006
17261425	AK002527	Stc2	stanniocalcin 2	11 A4|11	AK002527	Mus musculus adult male kidney cDNA, RIKEN full-length enriched library, clone:0610011D11 product:stanniocalcin 2, full insert sequence.	Mm.32506	blood| brain| embryonic tissue| eye| kidney| liver| lung| lymph node| mammary gland| muscle| tongue| gastrula| fetus| juvenile| adult	chr11	-	31357307	31370074	GO:0006874 // GO:0006874 // GO:0006979 // GO:0030968 // GO:0034976 // GO:0040015 // GO:0055074 // GO:2000118 // GO:2001256 // GO:0006874 // GO:0007566 // GO:0033280 // GO:0043434 // GO:0046697 // GO:0071456	cellular calcium ion homeostasis // cellular calcium ion homeostasis // response to oxidative stress // endoplasmic reticulum unfolded protein response // response to endoplasmic reticulum stress // negative regulation of multicellular organism growth // calcium ion homeostasis // regulation of sodium-dependent phosphate transport // regulation of store-operated calcium entry // cellular calcium …	inferred from mutant phenotype // not recorded // inferred from mutant phenotype // inferred from mutant phenotype // inferred from mutant phenotype // inferred from mutant phenotype // inferred from genetic interaction // not recorded // inferred from mutant phenotype // inferred from electronic annotation // inferred from electronic annotation // inferred from electronic annotation // inferred …	GO:0005576 // GO:0005783 // GO:0005794 // GO:0005576	extracellular region // endoplasmic reticulum // Golgi apparatus // extracellular region	not recorded // inferred from direct assay // inferred from direct assay // inferred from electronic annotation	GO:0005179 // GO:0005515	hormone activity // protein binding	inferred from electronic annotation // inferred from physical interaction	---	---	---	---	---	0.017054592	-1.24489019	-1.988499	-0.3143735	0.15809587	0.80328363	12.729757	6.906464	7.123931	6.999293	7.114168	6.586057	6.874327	6.64455	6.835641	6.462795	6.794656	6.608204	6.372155
17433815	AK146510	Mmp23	matrix metallopeptidase 23	4 E2|4	AK146510	Mus musculus 17 days embryo stomach cDNA, RIKEN full-length enriched library, clone:I920018B17 product:matrix metalloproteinase 23, full insert sequence.	Mm.29373	bladder| brain| embryonic tissue| extraembryonic tissue| eye| fertilized ovum| heart| intestine| joint| kidney| liver| lung| lymph node| mammary gland| muscle| ovary| oviduct| pancreas| skin| spinal cord| spleen| stomach| thymus| uterus| vesicular gland|oocyte| zygote| organogenesis| fetus| neonate| juvenile| adult	chr4	-	155650655	155653384	GO:0006508 // GO:0000003 // GO:0000003 // GO:0006508 // GO:0006508	proteolysis // reproduction // reproduction // proteolysis // proteolysis	not recorded // inferred from electronic annotation // inferred from sequence or structural similarity // inferred from electronic annotation // inferred from sequence or structural similarity	GO:0005783 // GO:0016020 // GO:0016021 // GO:0031012 // GO:0005789	endoplasmic reticulum // membrane // integral to membrane // extracellular matrix // endoplasmic reticulum membrane	inferred from electronic annotation // inferred from electronic annotation // inferred from electronic annotation // inferred from electronic annotation // inferred from electronic annotation	GO:0004222 // GO:0008233 // GO:0008237 // GO:0008270 // GO:0016787 // GO:0046872 // GO:0004222 // GO:0004222	metalloendopeptidase activity // peptidase activity // metallopeptidase activity // zinc ion binding // hydrolase activity // metal ion binding // metalloendopeptidase activity // metalloendopeptidase activity	not recorded // inferred from electronic annotation // inferred from electronic annotation // inferred from electronic annotation // inferred from electronic annotation // inferred from electronic annotation // inferred from electronic annotation // inferred from sequence or structural similarity	GenMAPP	Matrix_Metalloproteinases	---	---	---	0.013983087	-1.218934253	-1.987358	-0.28163671	0.14171414	0.82038885	12.729757	6.499631	6.692657	7.044044	6.810618	6.68419	6.817528	6.597399	6.655643	6.262105	6.417832	6.485832	6.440035
17372644	AK086962	Slc43a3	solute carrier family 43, member 3	2 E1|2	AK086962	Mus musculus 0 day neonate lung cDNA, RIKEN full-length enriched library, clone:E030016B05 product:embryonic epithelial gene 1, full insert sequence.	Mm.290729	adipose tissue| bone marrow| embryonic tissue| extraembryonic tissue| eye| fertilized ovum| heart| kidney| liver| lung| mammary gland| ovary| spleen| testis| thymus| unfertilized ovum| zygote| morula| organogenesis| fetus| neonate| juvenile| adult	chr2	+	84936579	84958509	GO:0055085	transmembrane transport	inferred from electronic annotation	GO:0016020 // GO:0016021	membrane // integral to membrane	inferred from electronic annotation // inferred from electronic annotation	---	---	---	---	---	---	---	---	0.038008051	-1.39998894	-1.9860926	-0.5184488	0.2610396	0.7142914	12.729757	9.059401	9.356188	8.784992	9.461559	8.768222	8.900417	8.2133	8.619139	8.473373	9.33403	8.449416	8.130827
17500108	BC053921	Fgfr1	fibroblast growth factor receptor 1	8 A2|8 14.12 cM	BC053921	Mus musculus fibroblast growth factor receptor 1, mRNA (cDNA clone IMAGE:6309409), with apparent retained intron.	Mm.265716	adipose tissue| bladder| bone| bone marrow| brain| connective tissue| embryonic tissue| extraembryonic tissue| eye| fertilized ovum| heart| inner ear| intestine| kidney| liver| lung| mammary gland| molar| muscle| nasopharynx| ovary| pancreas| pineal gland| pituitary gland| salivary gland| skin| spinal cord| sympathetic ganglion| thymus| vagina| zygote| cleavage| morula| blastocyst| gastrula| orga…	chr8	+	25513654	25575714	GO:0000122 // GO:0001525 // GO:0001657 // GO:0001701 // GO:0001759 // GO:0002053 // GO:0002053 // GO:0002053 // GO:0002062 // GO:0006468 // GO:0007420 // GO:0007435 // GO:0007605 // GO:0008284 // GO:0008284 // GO:0008284 // GO:0008284 // GO:0008543 // GO:0008543 // GO:0008543 // GO:0010468 // GO:0010629 // GO:0010863 // GO:0010976 // GO:0010976 // GO:0016310 // GO:0018108 // GO:0019827 // GO:0021…	negative regulation of transcription from RNA polymerase II promoter // angiogenesis // ureteric bud development // in utero embryonic development // organ induction // positive regulation of mesenchymal cell proliferation // positive regulation of mesenchymal cell proliferation // positive regulation of mesenchymal cell proliferation // chondrocyte differentiation // protein phosphorylation // b…	inferred from mutant phenotype // inferred from genetic interaction // inferred from genetic interaction // inferred from genetic interaction // inferred from mutant phenotype // inferred from genetic interaction // inferred from mutant phenotype // not recorded // inferred from genetic interaction // inferred from direct assay // inferred from mutant phenotype // inferred from mutant phenotype /…	GO:0005634 // GO:0005737 // GO:0005886 // GO:0016020 // GO:0016021 // GO:0031410 // GO:0005829 // GO:0005886 // GO:0005886 // GO:0005886 // GO:0016023	nucleus // cytoplasm // plasma membrane // membrane // integral to membrane // cytoplasmic vesicle // cytosol // plasma membrane // plasma membrane // plasma membrane // cytoplasmic membrane-bounded vesicle	inferred from electronic annotation // inferred from electronic annotation // not recorded // inferred from electronic annotation // inferred from electronic annotation // inferred from electronic annotation // inferred from electronic annotation // inferred from electronic annotation // inferred from sequence or structural similarity // traceable author statement // inferred from electronic anno…	GO:0000166 // GO:0001948 // GO:0004672 // GO:0004713 // GO:0004714 // GO:0005007 // GO:0005007 // GO:0005515 // GO:0005524 // GO:0008201 // GO:0016301 // GO:0016740 // GO:0016772 // GO:0017134 // GO:0017134 // GO:0032403 // GO:0042802 // GO:0042803 // GO:0050839 // GO:0004713 // GO:0005007 // GO:0008201 // GO:0008201 // GO:0017134	nucleotide binding // glycoprotein binding // protein kinase activity // protein tyrosine kinase activity // transmembrane receptor protein tyrosine kinase activity // fibroblast growth factor-activated receptor activity // fibroblast growth factor-activated receptor activity // protein binding // ATP binding // heparin binding // kinase activity // transferase activity // transferase activity, t…	inferred from electronic annotation // not recorded // inferred from electronic annotation // not recorded // inferred from electronic annotation // inferred from direct assay // not recorded // inferred from physical interaction // inferred from electronic annotation // not recorded // inferred from electronic annotation // inferred from electronic annotation // inferred from electronic annotati…	---	---	---	---	---	0.031313634	-1.332083209	-1.9835651	-0.4326315	0.21810804	0.7507039	12.729757	8.320261	8.323862	7.878859	8.564077	8.274796	8.504778	7.674222	7.976182	7.983058	8.458776	7.520086	7.658517
17378741	AK003004	Nnat	neuronatin	2 H1|2 78.4 cM	AK003004	Mus musculus adult male brain cDNA, RIKEN full-length enriched library, clone:0710005O04 product:neuronatin, full insert sequence.	Mm.34330	bone marrow| brain| dorsal root ganglion| embryonic tissue| extraembryonic tissue| eye| heart| inner ear| intestine| kidney| mammary gland| pancreas| pituitary gland| prostate| salivary gland| skin| spinal cord| stomach| sympathetic ganglion| testis| gastrula| organogenesis| fetus| neonate| juvenile| adult	chr2	+	157560078	157562522	GO:0007275 // GO:0007420 // GO:0009749 // GO:0032024 // GO:0032880 // GO:0030182	multicellular organismal development // brain development // response to glucose stimulus // positive regulation of insulin secretion // regulation of protein localization // neuron differentiation	inferred from electronic annotation // inferred from electronic annotation // inferred from mutant phenotype // inferred from mutant phenotype // inferred from mutant phenotype // inferred from electronic annotation	GO:0005737	cytoplasm	inferred from direct assay	---	---	---	---	---	---	---	---	0.071617558	-1.831993986	-1.9828962	-1.4832287	0.74801123	0.5458532	12.729757	8.574845	10.17236	10.41004	10.5485	10.08957	10.17146	7.781343	9.543172	7.347615	10.93584	8.747463	6.711969
17548534	AK132249	Tes	testis derived transcript	6 A2|6 7.67 cM	AK132249	Mus musculus 12 days embryo embryonic body below diaphragm region cDNA, RIKEN full-length enriched library, clone:3732426A01 product:testis derived transcript, full insert sequence.	Mm.436548	blood| bone| bone marrow| brain| connective tissue| dorsal root ganglion| embryonic tissue| extraembryonic tissue| eye| inner ear| intestine| kidney| liver| lung| lymph node| mammary gland| molar| muscle| nasopharynx| pancreas| pituitary gland| prostate| salivary gland| skin| spinal cord| spleen| stomach| sympathetic ganglion| testis| thymus| uterus| morula| blastocyst| gastrula| organogenesis| f…	chr6	-	17105029	17105825	GO:0008285 // GO:0008285 // GO:0042127	negative regulation of cell proliferation // negative regulation of cell proliferation // regulation of cell proliferation	not recorded // inferred from sequence or structural similarity // inferred from electronic annotation	GO:0005737 // GO:0005737 // GO:0005886 // GO:0030054 // GO:0043234 // GO:0005737 // GO:0005925 // GO:0030054	cytoplasm // cytoplasm // plasma membrane // cell junction // protein complex // cytoplasm // focal adhesion // cell junction	inferred from direct assay // not recorded // not recorded // not recorded // not recorded // inferred from electronic annotation // inferred from electronic annotation // inferred from electronic annotation	GO:0008270 // GO:0046872 // GO:0008270 // GO:0008270	zinc ion binding // metal ion binding // zinc ion binding // zinc ion binding	not recorded // inferred from electronic annotation // inferred from electronic annotation // inferred from sequence or structural similarity	---	---	---	---	---	0.043059407	-1.509099922	-1.9826125	-0.6279354	0.3167212	0.66264665	12.729757	6.588476	7.732777	7.008791	7.06005	6.760383	7.239498	6.501923	6.203676	5.722517	7.315619	6.544104	6.334527
17419553	AK014061	Map3k6	mitogen-activated protein kinase kinase kinase 6	4 D2.3|4	AK014061	Mus musculus 13 days embryo head cDNA, RIKEN full-length enriched library, clone:3110018G10 product:mitogen-activated protein kinase kinase kinase 6, full insert sequence.	Mm.36640	blood| bone| brain| embryonic tissue| eye| inner ear| kidney| liver| lung| mammary gland| ovary| salivary gland| skin| testis| uterus| vagina|oocyte| cleavage| fetus| neonate| juvenile| adult	chr4	+	133240818	133252929	GO:0000186 // GO:0006468 // GO:0006468 // GO:0016310 // GO:0000165 // GO:0000186	activation of MAPKK activity // protein phosphorylation // protein phosphorylation // phosphorylation // MAPK cascade // activation of MAPKK activity	not recorded // inferred from electronic annotation // not recorded // inferred from electronic annotation // inferred from electronic annotation // inferred from electronic annotation	GO:0005622	intracellular	not recorded	GO:0000166 // GO:0000287 // GO:0004672 // GO:0004674 // GO:0004709 // GO:0005515 // GO:0005524 // GO:0016301 // GO:0016740 // GO:0016772 // GO:0046872 // GO:0000287 // GO:0004709 // GO:0005524	nucleotide binding // magnesium ion binding // protein kinase activity // protein serine/threonine kinase activity // MAP kinase kinase kinase activity // protein binding // ATP binding // kinase activity // transferase activity // transferase activity, transferring phosphorus-containing groups // metal ion binding // magnesium ion binding // MAP kinase kinase kinase activity // ATP binding	inferred from electronic annotation // not recorded // inferred from electronic annotation // inferred from electronic annotation // not recorded // inferred from physical interaction // not recorded // inferred from electronic annotation // inferred from electronic annotation // inferred from electronic annotation // inferred from electronic annotation // inferred from electronic annotation // i…	---	---	---	---	---	0.042580354	-1.503249392	-1.9717946	-0.5513172	0.27960175	0.6652256	12.914846	6.745975	6.627681	6.056734	7.362247	6.372449	7.117388	5.916774	5.956506	6.333592	6.708099	6.00946	6.050135
17434414	BC024825	Akap9	A kinase (PRKA) anchor protein (yotiao) 9	5|5 A2	BC024825	Mus musculus cDNA clone IMAGE:5358477, with apparent retained intron.	Mm.46044	bladder| blood| bone marrow| brain| dorsal root ganglion| embryonic tissue| extraembryonic tissue| eye| fertilized ovum| inner ear| intestine| kidney| liver| mammary gland| molar| muscle| ovary| pancreas| pineal gland| pituitary gland| prostate| skin| spinal cord| spleen| stomach| testis| thymus| vagina|oocyte| unfertilized ovum| zygote| blastocyst| gastrula| organogenesis| fetus| neonate| juveni…	chr5	+	3928178	4080209	GO:0008150	biological_process	no biological data available	GO:0000242 // GO:0005737 // GO:0005794 // GO:0005813 // GO:0005856 // GO:0043231 // GO:0005737 // GO:0005794 // GO:0005813 // GO:0005815	pericentriolar material // cytoplasm // Golgi apparatus // centrosome // cytoskeleton // intracellular membrane-bounded organelle // cytoplasm // Golgi apparatus // centrosome // microtubule organizing center	inferred from direct assay // inferred from direct assay // not recorded // not recorded // inferred from electronic annotation // not recorded // inferred from electronic annotation // inferred from electronic annotation // --- // inferred from electronic annotation	GO:0005515	protein binding	inferred from physical interaction	GenMAPP	G_Protein_Signaling	---	---	---	6.37E-04	1.172609106	2.4180665	0.23007202	0.0951471	1.1726091	12.914846	8.727271	8.603007	8.831349	8.780883	8.829954	8.773041	8.865366	8.980871	9.064117	9.071023	8.945144	8.999418
17309802	AK009027	Oxct1	3-oxoacid CoA transferase 1	15 A1|15	AK009027	Mus musculus adult male tongue cDNA, RIKEN full-length enriched library, clone:2300004E12 product:3-oxoacid CoA transferase, full insert sequence.	Mm.13445	adipose tissue| adrenal gland| bladder| blood| bone| bone marrow| brain| connective tissue| dorsal root ganglion| embryonic tissue| extraembryonic tissue| eye| fertilized ovum| heart| inner ear| intestine| joint| kidney| liver| lung| lymph node| mammary gland| molar| muscle| nasopharynx| olfactory mucosa| ovary| pancreas| pituitary gland| prostate| salivary gland| skin| spinal cord| spleen| stoma…	chr15	+	4026383	4155344	GO:0008152 // GO:0032024 // GO:0042182 // GO:0046950 // GO:0046950 // GO:0046952 // GO:0071229 // GO:0071333 // GO:0046950 // GO:0046952	metabolic process // positive regulation of insulin secretion // ketone catabolic process // cellular ketone body metabolic process // cellular ketone body metabolic process // ketone body catabolic process // cellular response to acid // cellular response to glucose stimulus // cellular ketone body metabolic process // ketone body catabolic process	inferred from electronic annotation // not recorded // inferred from mutant phenotype // inferred from direct assay // not recorded // inferred from mutant phenotype // not recorded // not recorded // inferred from electronic annotation // inferred from electronic annotation	GO:0005739 // GO:0005739 // GO:0005739 // GO:0005759	mitochondrion // mitochondrion // mitochondrion // mitochondrial matrix	inferred from direct assay // not recorded // inferred from electronic annotation // inferred from electronic annotation	GO:0008260 // GO:0008260 // GO:0008410 // GO:0016740 // GO:0042803 // GO:0008260	3-oxoacid CoA-transferase activity // 3-oxoacid CoA-transferase activity // CoA-transferase activity // transferase activity // protein homodimerization activity // 3-oxoacid CoA-transferase activity	inferred from direct assay // not recorded // inferred from electronic annotation // inferred from electronic annotation // not recorded // inferred from electronic annotation	---	---	---	---	---	0.014675558	-1.203755946	-1.9781994	-0.2612543	0.13206673	0.8307333	13.050793	9.496767	9.545582	9.235303	9.787308	9.598298	9.486687	9.210924	9.245135	9.260859	9.429215	9.130546	9.305741
[truncated: 9,884 more rows]
