# Supplementary material for: White Adipose Tissue Browning in the R6/2 Mouse Model of Huntington’s Disease
Source: PLoS One. 2016 Aug 3;11(8):e0159870. doi: 10.1371/journal.pone.0159870 (PMC4972251; doi:10.1371/journal.pone.0159870)
Supplement: S2 Table — Transcription factor networks involving the 69 most significantly altered genes from affymetrix analysis of R6/2 versus WT inguinal WAT. (XLSX) [file pone.0159870.s004.xlsx]

## Sheet: Network list
Network List
#	Network	GO processes	Total nodes	Seed nodes	Pathways	p-Value	zScore	gScore
1	SP1	astrocyte activation (22.2%; 4.566e-06), response to chemical (100.0%; 4.594e-06), regulation of biological quality (88.9%; 7.724e-06), glial cell development (33.3%; 1.312e-05), rhythmic process (44.4%; 2.408e-05)	9	8	0	1.76e-28	155.4	155.4
2	GCR-alpha	response to metal ion (50.0%; 1.813e-05), response to transition metal nanoparticle (37.5%; 3.707e-05), response to organic cyclic compound (62.5%; 7.056e-05), response to magnesium ion (25.0%; 7.082e-05), response to hormone (62.5%; 7.769e-05)	8	7	0	6.99e-25	144.22	144.22
3	c-Myc	cellular response to drug (42.9%; 2.376e-06), astrocyte activation (28.6%; 2.665e-06), polysaccharide metabolic process (42.9%; 7.084e-06), astrocyte development (28.6%; 3.851e-05), response to drug (57.1%; 6.076e-05)	7	6	0	2.62e-21	132.15	132.15
4	p53	positive regulation of cyclin-dependent protein serine/threonine kinase activity involved in G1/S transition of mitotic cell cycle (33.3%; 3.738e-06), regulation of cyclin-dependent protein serine/threonine kinase activity involved in G1/S transition of mitotic cell cycle (33.3%; 4.485e-06), mitotic cell cycle arrest (33.3%; 5.300e-06), positive regulation of cyclin-dependent protein serine/threo…	6	5	0	9.22e-18	118.95	118.95
5	C/EBPalpha	response to metal ion (83.3%; 3.753e-08), response to inorganic substance (83.3%; 4.329e-07), defense response (100.0%; 5.262e-07), acute-phase response (50.0%; 5.892e-07), astrocyte activation (33.3%; 1.904e-06)	6	5	0	9.22e-18	118.95	118.95
6	CREB1	regulation of fat cell differentiation (50.0%; 4.575e-06), protein metabolic process (100.0%; 1.111e-04), O-glycan processing (33.3%; 1.156e-04), positive regulation of fat cell differentiation (33.3%; 1.196e-04), protein O-linked glycosylation (33.3%; 2.695e-04)	6	5	0	9.22e-18	118.95	118.95
7	ESR1 (nuclear)	positive regulation of nucleic acid-templated transcription (100.0%; 2.294e-06), positive regulation of transcription, DNA-templated (100.0%; 2.294e-06), positive regulation of RNA biosynthetic process (100.0%; 2.570e-06), positive regulation of RNA metabolic process (100.0%; 2.899e-06), cellular response to organic cyclic compound (80.0%; 4.411e-06)	5	4	0	3.03e-14	104.24	104.24
8	VDR	regulation of monooxygenase activity (50.0%; 8.345e-05), tissue development (100.0%; 1.204e-04), glial cell development (50.0%; 1.771e-04), regulation of oxidoreductase activity (50.0%; 1.802e-04), gland morphogenesis (50.0%; 2.777e-04)	4	3	0	9.17e-11	87.4	87.4
9	COUP-TFI	regulation of multicellular organismal process (100.0%; 4.283e-04), positive regulation of platelet-derived growth factor receptor signaling pathway (25.0%; 5.714e-04), germ-line stem cell division (25.0%; 7.618e-04), male germ-line stem cell asymmetric division (25.0%; 7.618e-04), germline stem cell asymmetric division (25.0%; 7.618e-04)	4	3	0	9.17e-11	87.4	87.4
10	PR (nuclear)	astrocyte activation (50.0%; 7.618e-07), astrocyte development (50.0%; 1.103e-05), astrocyte differentiation (50.0%; 3.598e-05), cellular response to drug (50.0%; 1.013e-04), cell development (100.0%; 1.029e-04)	4	3	0	9.17e-11	87.4	87.4
11	HIF1A	negative regulation of cellular response to oxidative stress (50.0%; 2.118e-05), negative regulation of response to oxidative stress (50.0%; 2.118e-05), response to organic cyclic compound (100.0%; 2.197e-05), response to lead ion (50.0%; 2.226e-05), response to hormone (100.0%; 2.380e-05)	4	3	0	9.17e-11	87.4	87.4
12	C/EBPbeta	response to cobalamin (50.0%; 1.795e-06), response to vitamin (75.0%; 3.231e-06), response to organonitrogen compound (100.0%; 1.737e-05), response to lipid (100.0%; 1.853e-05), response to nitrogen compound (100.0%; 2.259e-05)	4	3	0	9.17e-11	87.4	87.4
13	PPAR-gamma	response to X-ray (50.0%; 2.451e-05), response to nutrient (75.0%; 2.666e-05), positive regulation of fat cell differentiation (50.0%; 4.800e-05), response to nutrient levels (75.0%; 1.476e-04), response to extracellular stimulus (75.0%; 1.795e-04)	4	3	0	9.17e-11	87.4	87.4
14	GATA-3	negative regulation of fibroblast growth factor receptor signaling pathway involved in ureteric bud formation (25.0%; 1.905e-04), negative regulation of cell proliferation involved in mesonephros development (25.0%; 1.905e-04), regulation of fibroblast growth factor receptor signaling pathway involved in ureteric bud formation (25.0%; 1.905e-04), regulation of cell proliferation involved in meson…	4	3	0	9.17e-11	87.4	87.4
15	NFIA	positive regulation of platelet-derived growth factor receptor signaling pathway (25.0%; 5.714e-04), stress response to copper ion (25.0%; 7.618e-04), detoxification of copper ion (25.0%; 7.618e-04), response to organic substance (100.0%; 8.269e-04), response to vitamin K (25.0%; 9.522e-04)	4	3	0	9.17e-11	87.4	87.4
16	AP-1	positive regulation of ossification (50.0%; 2.127e-04), cellular response to metal ion (50.0%; 4.098e-04), protein localization to nucleus (50.0%; 5.137e-04), positive regulation of immune system process (75.0%; 5.364e-04), positive regulation of leukocyte differentiation (50.0%; 5.673e-04)	4	3	0	9.17e-11	87.4	87.4
17	c-Fos	astrocyte activation (50.0%; 7.618e-07), astrocyte development (50.0%; 1.103e-05), astrocyte differentiation (50.0%; 3.598e-05), response to metal ion (75.0%; 4.785e-05), intracellular signal transduction (100.0%; 7.447e-05)	4	3	0	9.17e-11	87.4	87.4
18	C/EBPdelta	response to cobalamin (66.7%; 8.979e-07), regulation of oxidoreductase activity (66.7%; 9.044e-05), regulation of reactive oxygen species metabolic process (66.7%; 1.172e-04), response to transition metal nanoparticle (66.7%; 2.328e-04), response to vitamin (66.7%; 2.611e-04)	3	2	0	2.51e-07	67.28	67.28
19	PU.1	macrophage differentiation (66.7%; 4.080e-06), myeloid leukocyte differentiation (66.7%; 1.701e-04), microglia development (33.3%; 5.714e-04), microglia differentiation (33.3%; 5.714e-04), myeloid cell differentiation (66.7%; 6.706e-04)	3	2	0	2.51e-07	67.28	67.28
20	STAT5A	gland morphogenesis (66.7%; 1.395e-04), positive regulation of inflammatory response (66.7%; 1.395e-04), positive regulation of cell proliferation (100.0%; 1.652e-04), ovulation cycle (66.7%; 2.014e-04), peptidyl-tyrosine phosphorylation (66.7%; 2.132e-04)	3	2	0	2.51e-07	67.28	67.28
21	STAT3	regulation of reactive oxygen species metabolic process (100.0%; 2.428e-07), negative regulation of hydrogen peroxide metabolic process (66.7%; 3.810e-07), response to cobalamin (66.7%; 8.979e-07), regulation of hydrogen peroxide metabolic process (66.7%; 2.081e-06), negative regulation of catabolic process (100.0%; 2.174e-06)	3	2	0	2.51e-07	67.28	67.28
22	RUNX2	positive regulation of osteoblast differentiation (66.7%; 4.732e-05), positive regulation of ossification (66.7%; 1.067e-04), positive regulation of cell differentiation (100.0%; 1.365e-04), regulation of osteoblast differentiation (66.7%; 1.596e-04), osteoblast differentiation (66.7%; 1.854e-04)	3	2	0	2.51e-07	67.28	67.28
23	RXRA	glial cell development (66.7%; 8.888e-05), cell proliferation (100.0%; 9.145e-05), response to vitamin (66.7%; 2.611e-04), digestive tract development (66.7%; 2.638e-04), glial cell differentiation (66.7%; 2.939e-04)	3	2	0	2.51e-07	67.28	67.28
24	ZNF143	regulation of fat cell differentiation (66.7%; 1.136e-04), positive regulation of bile acid biosynthetic process (33.3%; 2.857e-04), circadian temperature homeostasis (33.3%; 2.857e-04), regulation of type B pancreatic cell proliferation (33.3%; 4.286e-04), germ-line stem cell division (33.3%; 5.714e-04)	3	2	0	2.51e-07	67.28	67.28
25	SP7	germ-line stem cell division (33.3%; 5.714e-04), male germ-line stem cell asymmetric division (33.3%; 5.714e-04), germline stem cell asymmetric division (33.3%; 5.714e-04), asymmetric stem cell division (33.3%; 9.998e-04), positive regulation of NK T cell differentiation (33.3%; 1.285e-03)	3	2	0	2.51e-07	67.28	67.28
26	NRSF	negative regulation of amniotic stem cell differentiation (33.3%; 1.429e-04), negative regulation of dense core granule biogenesis (33.3%; 1.429e-04), regulation of amniotic stem cell differentiation (33.3%; 1.429e-04), negative regulation of mesenchymal stem cell differentiation (33.3%; 1.429e-04), regulation of dense core granule biogenesis (33.3%; 5.714e-04)	3	2	0	2.51e-07	67.28	67.28
27	Evi-1	embryonic hindlimb morphogenesis (66.7%; 1.533e-05), forelimb morphogenesis (66.7%; 1.598e-05), hindlimb morphogenesis (66.7%; 2.486e-05), embryonic limb morphogenesis (66.7%; 2.132e-04), embryonic appendage morphogenesis (66.7%; 2.132e-04)	3	2	0	2.51e-07	67.28	67.28
28	KLF15	glial cell differentiation (66.7%; 2.939e-04), gliogenesis (66.7%; 4.036e-04), proline catabolic process to glutamate (33.3%; 4.286e-04), proline catabolic process (33.3%; 5.714e-04), stress response to copper ion (33.3%; 5.714e-04)	3	2	0	2.51e-07	67.28	67.28
29	IRF8	interferon-gamma-mediated signaling pathway (66.7%; 6.058e-05), cellular response to interferon-gamma (66.7%; 1.414e-04), response to interferon-gamma (66.7%; 2.037e-04), stress response to copper ion (33.3%; 5.714e-04), detoxification of copper ion (33.3%; 5.714e-04)	3	2	0	2.51e-07	67.28	67.28
30	ID2	myeloid cell differentiation (100.0%; 3.376e-06), positive regulation of fat cell differentiation (66.7%; 2.404e-05), positive regulation of gliogenesis (66.7%; 4.290e-05), hemopoiesis (100.0%; 5.891e-05), hematopoietic or lymphoid organ development (100.0%; 7.337e-05)	3	2	0	2.51e-07	67.28	67.28
