# Supplementary material for: White Adipose Tissue Browning in the R6/2 Mouse Model of Huntington’s Disease
Source: PLoS One. 2016 Aug 3;11(8):e0159870. doi: 10.1371/journal.pone.0159870 (PMC4972251; doi:10.1371/journal.pone.0159870)
Supplement: S3 Table — Pathway maps based on the 69 significantly altered transcripts from affymetrix analysis of R6/2 versus WT inguinal WAT. (XLSX) [file pone.0159870.s005.xlsx]

## Sheet: Pathway Maps
Enrichment analysis report
Enrichment by Pathway Maps					SAM_T-test_q(5)(1)_genelist
#	Maps	Total	pValue	Min FDR	p-value	FDR	In Data	Network Objects from Active Data
1	Immune response_Alternative complement pathway	39	3.00878e-05	0.00607774	3.00878e-05	0.00607774	4	Factor Ba, Factor Bb, C3aR, Factor B
2	O-glycan biosynthesis	60	0.000166134	0.0127107	0.000166134	0.0127107	4	GALNT15, GALNT14, GALNTL4, GALNTL2
3	O-glycan biosynthesis / Human version	62	0.000188772	0.0127107	0.000188772	0.0127107	4	GALNT15, GALNT14, GALNTL4, GALNTL2
4	Development_BMP7 in brown adipocyte differentiation	39	0.000770647	0.0389177	0.000770647	0.0389177	3	SERPINA3 (ACT), COL5A1, Annexin I
5	Action of GSK3 beta in bipolar disorder	23	0.00506212	0.19143	0.00506212	0.19143	2	Heme oxygenase 1, REV-ERBalpha
6	Transcription_Role of Akt in hypoxia induced HIF1 activation	27	0.00694048	0.19143	0.00694048	0.19143	2	Heme oxygenase 1, Transferrin
7	Development_Regulation of CDK5 in CNS	28	0.00745234	0.19143	0.00745234	0.19143	2	Adenylate cyclase type V, TrkB
8	Colorectal cancer (general schema)	30	0.00852566	0.19143	0.00852566	0.19143	2	EGFR, Leptin
9	Action of lithium on synaptic transmission and autophagy	35	0.011491	0.19143	0.011491	0.19143	2	Adenylate cyclase, Adenylate cyclase type V
10	Development_Lipoxin inhibitory action on PDGF, EGF and LTD4 signaling	36	0.0121312	0.19143	0.0121312	0.19143	2	Adenylate cyclase, EGFR
11	Heme metabolism	105	0.0127707	0.19143	0.0127707	0.19143	3	Holotransferrin, Apotransferrin, Heme oxygenase 1
12	Breast cancer (general schema)	41	0.0155593	0.19143	0.0155593	0.19143	2	EGFR, Leptin
13	Regulation of Tissue factor signaling in cancer	43	0.0170338	0.19143	0.0170338	0.19143	2	Coagulation factor VII, EGFR
14	Neurophysiological process_Melatonin signaling	43	0.0170338	0.19143	0.0170338	0.19143	2	Adenylate cyclase, Melatonin receptor 1B
15	Immune response_CRTH2 signaling in Th2 cells	44	0.0177926	0.19143	0.0177926	0.19143	2	Adenylate cyclase, ITGAM
16	Impaired Lipoxin A4 signaling in CF	44	0.0177926	0.19143	0.0177926	0.19143	2	Adenylate cyclase, EGFR
17	Influence of smoking on activation of EGFR signaling in lung cancer cells	44	0.0177926	0.19143	0.0177926	0.19143	2	Adenylate cyclase, EGFR
18	Neurophysiological process_Receptor-mediated axon growth repulsion	45	0.0185656	0.19143	0.0185656	0.19143	2	EGFR, Syndecan-3
19	Development_Ligand-independent activation of ESR1 and ESR2	45	0.0185656	0.19143	0.0185656	0.19143	2	EGFR, Adenylate cyclase type V
20	Immune response_C3a signaling	48	0.0209682	0.19143	0.0209682	0.19143	2	Adenylate cyclase, C3aR
21	Role and regulation of Prostaglandin E2 in gastric cancer	49	0.0217964	0.19143	0.0217964	0.19143	2	Adenylate cyclase, EGFR
22	Development_Thromboxane A2 signaling pathway	49	0.0217964	0.19143	0.0217964	0.19143	2	Adenylate cyclase, EGFR
23	Tissue Factor signaling in cancer via PAR1 and PAR2	49	0.0217964	0.19143	0.0217964	0.19143	2	Coagulation factor VII, EGFR
24	Possible role of neonatal nicotine exposure in development of postnatal obesity	5	0.0231322	0.194696	0.0231322	0.194696	1	Leptin
25	Immune response_Classical complement pathway	52	0.0243615	0.195104	0.0243615	0.195104	2	C3aR, C1r
26	Membrane-bound ESR1: interaction with G-proteins signaling	54	0.0261371	0.195104	0.0261371	0.195104	2	Adenylate cyclase, EGFR
27	Neurophysiological process_Dynein-dynactin motor complex in axonal transport in neurons	54	0.0261371	0.195104	0.0261371	0.195104	2	TrkB, Vimentin
28	PGE2 pathways in cancer	55	0.0270441	0.195104	0.0270441	0.195104	2	Adenylate cyclase, EGFR
29	Transport_Macropinocytosis regulation by growth factors	63	0.0347453	0.240795	0.0347453	0.240795	2	EGFR, Leptin
30	Development_Regulation of epithelial-to-mesenchymal transition (EMT)	64	0.0357616	0.240795	0.0357616	0.240795	2	EGFR, Vimentin
31	Role of Tissue factor-induced Thrombin signaling in cancerogenesis	66	0.0378286	0.246496	0.0378286	0.246496	2	Coagulation factor VII, EGFR
32	Hypoxia-induced EMT in cancer and fibrosis	9	0.0412609	0.260459	0.0412609	0.260459	1	Lysyl oxidase
33	Immune response_Antigen presentation by MHC class II	12	0.0546413	0.27629	0.0546413	0.27629	1	Legumain
34	Immune response _Sialic-acid receptors (Siglecs) signaling	12	0.0546413	0.27629	0.0546413	0.27629	1	HP
35	Type 2 diabetes (general schema)	14	0.0634601	0.27629	0.0634601	0.27629	1	Leptin
36	Metabolic syndrome X (general schema)	15	0.0678393	0.27629	0.0678393	0.27629	1	Leptin
37	Immune response_Oncostatin M signaling via JAK-Stat in mouse cells	18	0.0808573	0.27629	0.0808573	0.27629	1	SERPINA3 (ACT)
38	Beta-adrenergic-dependent CFTR expression	18	0.0808573	0.27629	0.0808573	0.27629	1	Adenylate cyclase
39	Development_Alpha-1 adrenergic receptors signaling via cAMP	19	0.085157	0.27629	0.085157	0.27629	1	Adenylate cyclase
40	Immune response_Oncostatin M signaling via JAK-Stat in human cells	20	0.0894371	0.27629	0.0894371	0.27629	1	SERPINA3 (ACT)
41	Expression targets of Tissue factor signaling in cancer	22	0.0979387	0.27629	0.0979387	0.27629	1	Coagulation factor VII
42	Amitraz-induced inhibition of Insulin secretion	22	0.0979387	0.27629	0.0979387	0.27629	1	Adenylate cyclase type V
43	Development_Thrombopoetin signaling via JAK-STAT pathway	22	0.0979387	0.27629	0.0979387	0.27629	1	SERPINA3 (ACT)
44	Transcription_CREM signaling in testis	22	0.0979387	0.27629	0.0979387	0.27629	1	ACE1
45	Development_EGFR signaling via PIP3	23	0.10216	0.27629	0.10216	0.27629	1	EGFR
46	Development_Dopamine D2 receptor transactivation of EGFR	24	0.106363	0.27629	0.106363	0.27629	1	EGFR
47	Transport_RAB5A regulation pathway	25	0.110546	0.27629	0.110546	0.27629	1	EGFR
48	Development_Leptin signaling via JAK/STAT and MAPK cascades	25	0.110546	0.27629	0.110546	0.27629	1	Leptin
49	Role of Nicotine-induced Leptin resistance in hypothalamus in development of obesity	25	0.110546	0.27629	0.110546	0.27629	1	Leptin
50	Cytoskeleton remodeling_Neurofilaments	25	0.110546	0.27629	0.110546	0.27629	1	Vimentin
